# Supplementary material for: Metabolomic Diversity in Polygonatum kingianum Across Varieties and Growth Years
Source: Molecules. 2024 Nov 1;29(21):5180. doi: 10.3390/molecules29215180 (PMC11547710; doi:10.3390/molecules29215180)
Supplement: Supplementary file 1 [file molecules-29-05180-s001.zip]

Archive with 5 entries (5 files):
- molecules-3222358-Supplementary Material.pdf
- Table S1.xlsx
- Table S2.xlsx
- Table S3.xlsx
- Table S4.xlsx
