# Supplementary material for: Metabolomic Diversity in Polygonatum kingianum Across Varieties and Growth Years
Source: Molecules. 2024 Nov 1;29(21):5180. doi: 10.3390/molecules29215180 (PMC11547710; doi:10.3390/molecules29215180)
Supplement: Supplementary file 1 [file molecules-29-05180-s001.zip › Table S1.xlsx]

## Sheet: Sheet1
Table S1. Metabolites found in different germplasms and different growth years of P. kingianum.
Index	Q1 (Da)	Q3 (Da)	Molecular Weight (Da)	Formula	Ionization model	Compounds	Class I	Class II	CAS	Level	PW1-1	PW1-2	PW1-3	PW2-1	PW2-2	PW2-3	PW3-1	PW3-2	PW3-3	PR1-1	PR1-2	PR1-3	PR2-1	PR2-2	PR2-3	PR3-1	PR3-2	PR3-3	mix01	mix02	mix03	mix04	cpd_ID	kegg_map
pmb0782	86.1	69.2	85.1	C5H11N	[M+H]+	Piperidine	Alkaloids	Alkaloids	110-89-4	B	11489000	14834000	13418000	10914000	9660400	15206000	17309000	21549000	17674000	9614800	9200700	6969700	6090800	6362000	5805400	9168600	8654500	8929600	10786000	12589000	12517000	11955000	C01746	ko00960
pme2292	89.11	72.08	88.1	C4H12N2	[M+H]+	Putrescine	Alkaloids	Phenolamine	110-60-1	B	291850	267380	296500	139030	144470	126910	50111	37260	39460	374540	292700	271800	272950	279450	322590	26716	26278	19747	123880	76977	107800	108200	C00134	ko00330,ko00472,ko00480,ko00960,ko01100,ko01110,ko02010
Lmqp000873	101.02	55.02	100.018	C4H4O3	[M+H]+	Succinic anhydride	Organic acids	Organic acids	108-30-5	B	384850	366160	355320	466610	476020	542190	590380	544660	537280	491340	469750	441540	578360	707780	705770	810770	825980	892380	621530	572870	610880	554100	--	--
mws4052	102.05	56.05	101.048	C4H7NO2	[M+H]+	1-Aminocyclopropane-1-carboxylic acid	Others	Others	22059-21-8	A	16070000	16245000	19231000	22673000	18674000	20231000	8885500	10072000	9009500	8038800	9655400	10529000	11062000	8858400	8946000	6499600	6390700	7430800	12243000	14766000	15026000	15498000	C01234	ko00270,ko01100,ko01110
pme1841	103.12	86.1	102.116	C5H14N2	[M+H]+	Cadaverine	Alkaloids	Phenolamine	462-94-2	B	111240	113190	108090	76557	76286	70819	80734	78423	81943	228360	213660	205080	155270	145410	142500	80621	85763	84230	109640	115630	110130	109100	C01672	ko00310,ko00480,ko00960,ko01100,ko01110
mws1039	102.06	73	103.063	C4H9NO2	[M-H]-	3-Aminoisobutyric acid*	Organic acids	Organic acids	144-90-1	B	2388.2	3182.2	2104	6674.9	6121.9	7801.5	11943	12017	9911.7	4464.9	4652.2	3780.5	3476.1	5057.6	7729.6	14963	14446	11449	7550.6	6616.3	6050.3	4618.4	C05145	--
pme3033	104.07	86	103.063	C4H9NO2	[M+H]+	N,N-Dimethylglycine	Amino acids and derivatives	Amino acids and derivatives	1118-68-9	B	2061400	2129400	2235700	2826900	2635500	2836900	1908100	2135500	2067100	2063300	2408600	2598500	2915400	2559300	2516500	2177300	2119400	2350200	2362700	2631500	2752400	2640500	C01026	ko00260,ko01100
pme3017	104.07	58	103.063	C4H9NO2	[M+H]+	2-Aminoisobutyric acid*	Amino acids and derivatives	Amino acids and derivatives	62-57-7	B	1007300	1067100	1163500	1101400	944530	989020	1334000	1408400	1294700	1302000	1414100	1440100	1280600	1287600	1254300	1018000	1101900	1126700	1120400	1197300	1333800	1283200	C03665	--
pme3011	104.07	68.8	103.063	C4H9NO2	[M+H]+	γ-Aminobutyric acid*	Organic acids	Organic acids	56-12-2	B	2892600	2901200	3176900	4194200	3797800	3933400	2498300	2902800	2675900	2585400	3332200	3616700	3852600	3264900	3277000	2943100	2938000	3181500	3235200	3791000	3771200	3784200	C00334	ko00250,ko00330,ko00410,ko00650,ko00760,ko01100
pmb0484	104.1	60.1	103.091	C5H13NO	[M+H]+	Choline	Alkaloids	Alkaloids	62-49-7	B	11050000	10678000	12326000	12036000	10808000	10784000	16139000	16809000	16409000	14898000	15848000	16502000	14402000	14441000	14902000	12904000	13900000	14294000	12380000	14234000	12751000	13120000	C00114	ko00260,ko00564,ko01100,ko02010
mws0574	103.04	57	104.047	C4H8O3	[M-H]-	α-Hydroxyisobutyric acid	Organic acids	Organic acids	594-61-6	B	6624.1	5625.1	5293	6630.2	4695.8	5225.2	4080	2965.6	2263.9	7145.6	9635.9	5555.7	11596	9866.6	11609	9136.5	10655	7865.8	8104.7	5703.5	6966.4	7593.4	--	--
pme0010	106	60	105.043	C3H7NO3	[M+H]+	L-Serine	Amino acids and derivatives	Amino acids and derivatives	56-45-1	A	999490	967660	1009900	557370	461540	530520	247000	315330	261000	556740	592620	665080	476300	358800	356090	209600	204170	218620	395100	501260	515810	517630	C00065	ko00260,ko00261,ko00270,ko00460,ko00600,ko00630,ko00920,ko00970,ko01100,ko01110,ko01200,ko01230,ko01502,ko02010
pme2433	106.09	88	105.079	C4H11NO2	[M+H]+	Diethanolamine	Others	Others	111-42-2	B	91662	88654	97129	53550	55637	62264	27731	38516	27638	54859	66063	68439	47573	50111	37368	22805	24549	23901	44369	55818	61961	55253	C06772	ko00564
Hmbp000904	107.05	77.03	106.041	C7H6O	[M+H]+	Benzaldehyde	Others	Others	100-52-7	A	907040	870010	877510	775400	983720	719090	1476400	1588100	1561900	630520	622660	422380	647670	685170	634410	849010	724430	1077300	931430	1080700	955850	974230	C00261	ko01100
pme0257	111.02	80	112.027	C4H4N2O2	[M-H]-	Uracil	Nucleotides and derivatives	Nucleotides and derivatives	66-22-8	A	75729	66313	68978	64725	66185	68369	91779	84785	69008	86027	75587	77457	82610	76626	67998	60107	64913	68347	85729	79555	76683	69493	C00106	ko00240,ko00410,ko00770,ko01100
pme0006	116.07	70.1	115.063	C5H9NO2	[M+H]+	L-Proline	Amino acids and derivatives	Amino acids and derivatives	147-85-3	A	622910	581910	728680	805860	675760	674290	822920	1019400	822030	623540	785330	883950	664450	546520	595880	782540	786380	884420	732680	919760	942160	972510	C00148	ko00330,ko00332,ko00970,ko01100,ko01110,ko01230,ko02010
mws0376	115	71	116.011	C4H4O4	[M-H]-	Fumaric acid	Organic acids	Organic acids	110-17-8	B	172320	154520	156940	227140	228060	229290	417450	382830	437400	125530	151220	162580	180320	180620	183600	630670	335050	314190	329020	329360	308400	396990	C00122	ko00020,ko00190,ko00220,ko00250,ko00350,ko00360,ko00620,ko00650,ko00760,ko01100,ko01110,ko01200
pmb1096	118.07	91	117.058	C8H7N	[M+H]+	Indole	Alkaloids	Plumerane	120-72-9	A	66872	82094	80122	36135	51048	55502	127140	115770	128350	8560.4	11124	9685.4	18406	23069	21468	26258	25431	31198	59597	47890	55497	57439	C00463	ko00380,ko00400,ko00402,ko01100,ko01110
mws0256	118.09	72.1	117.079	C5H11NO2	[M+H]+	L-Valine	Amino acids and derivatives	Amino acids and derivatives	72-18-4	A	15040000	14312000	11702000	8789000	10755000	10250000	21065000	18267000	19189000	10255000	7466000	6876700	6045700	7157600	7278900	11240000	11040000	10461000	13399000	11124000	11026000	10906000	C00183	ko00280,ko00290,ko00311,ko00460,ko00770,ko00966,ko00970,ko01100,ko01110,ko01210,ko01230,ko02010
mws0191	118.09	59	117.079	C5H11NO2	[M+H]+	Betaine	Alkaloids	Alkaloids	107-43-7	A	302820	289110	229780	28598	22949	22410	61041	61765	60266	36603	41664	72269	84667	62925	46353	167080	148240	175410	63832	66393	84873	84866	C00719	ko00260,ko01100,ko02010
mws0192	117.02	73	118.027	C4H6O4	[M-H]-	Succinic acid*	Organic acids	Organic acids	110-15-6	A	31390000	31946000	29318000	38278000	36868000	37346000	57448000	61595000	59783000	36625000	35350000	36706000	45441000	45742000	45550000	73968000	74621000	78144000	50572000	49988000	49803000	54151000	C00042	ko00020,ko00190,ko00250,ko00310,ko00350,ko00360,ko00620,ko00630,ko00640,ko00650,ko00760,ko00920,ko01100,ko01110,ko01200
mws0470	117.02	73	118.027	C4H6O4	[M-H]-	Methylmalonic acid*	Organic acids	Organic acids	516-05-2	A	30779000	30274000	28194000	34670000	34410000	36987000	57770000	57995000	61412000	35333000	33857000	34826000	43287000	44099000	45788000	73472000	75604000	76661000	49619000	46747000	49525000	52519000	C02170	ko00240,ko00280,ko00640,ko01100
mws0147	117.06	59	118.063	C5H10O3	[M-H]-	3-Hydroxy-3-methyl butyric acid	Organic acids	Organic acids	625-08-1	B	26200	30338	21786	27838	25668	24936	103750	108620	108800	14902	23481	22922	24311	30100	19577	122170	119240	123350	60363	55391	54600	61046	--	--
pme3096	118	74	119.022	C3H5NO4	[M-H]-	Aminomalonic acid	Organic acids	Organic acids	1068-84-4	B	1252000	1277900	1177400	1587000	1468000	1539200	2481500	2347300	2482000	1501700	1351200	1436600	1813400	1980200	1994900	3063900	2969200	3100200	2109900	2023000	2048600	2135600	C00872	--
mws0671	120.07	74.1	119.058	C4H9NO3	[M+H]+	L-Homoserine	Organic acids	Organic acids	672-15-1	A	969420	1087000	1249300	952990	756120	932940	532240	813450	524260	788050	1087500	891950	789450	629840	651250	170910	202600	218060	635470	969030	880330	923820	C00263	ko00260,ko00270,ko00300,ko00920,ko01100,ko01110,ko01230
mws0230	120.07	74	119.058	C4H9NO3	[M+H]+	L-Threonine	Amino acids and derivatives	Amino acids and derivatives	72-19-5	A	782780	703120	1141100	952440	878880	935810	494980	678890	494620	740430	808410	861610	705490	530960	484800	159150	177240	262060	669700	850350	875890	935710	C00188	ko00260,ko00261,ko00290,ko00860,ko00970,ko01100,ko01110,ko01230,ko02010
pmp001287	120.08	103.05	119.073	C8H9N	[M+H]+	N-Benzylmethylene isomethylamine	Alkaloids	Alkaloids	-	A	33567000	33219000	32759000	27899000	27294000	27598000	41666000	43784000	42421000	19276000	20108000	17852000	22345000	23154000	22964000	29767000	30655000	31149000	30747000	32707000	32800000	32776000	--	--
pma0134	121.04	93.06	120.042	C4H8O4	[M+H]+	D-(-)-Threose	Others	Saccharides and Alcohols	95-43-2	B	59112	53310	56095	25237	27721	24015	8327.1	11859	11670	41309	41893	53195	53651	47311	49951	17373	11370	11608	40085	40908	27133	28330	C06463	--
pmb0069	122	105	121	C7H7NO	[M+H]+	Benzamide	Others	Others	55-21-0	B	122650	121940	114110	132440	130750	117850	243190	238860	212910	76129	76992	102250	93289	104260	107460	101000	92391	79515	151110	140860	140790	141970	C09815	--
mws0491	122.1	105	121.089	C8H11N	[M+H]+	Phenethylamine	Others	Others	64-04-0	B	435900	490260	420640	469100	408030	494270	929980	813700	811540	311480	346980	337030	391030	345200	407110	341510	332610	325180	507810	552290	471400	516290	C05332	ko00360,ko01100
mws0628	121.03	92	122.037	C7H6O2	[M-H]-	4-Hydroxybenzaldehyde	Phenolic acids	Phenolic acids	123-08-0	A	40025	42817	35868	28487	24885	32324	34666	52662	56328	27985	33705	66701	29586	27687	36229	35136	27318	37341	34219	26665	41484	41607	C00633	ko01100
mws0133	123.06	79.9	122.048	C6H6N2O	[M+H]+	Nicotinamide	Others	Vitamin	98-92-0	A	72060	80867	86949	113140	101340	100400	217430	205620	205330	50896	50179	55486	59742	65752	65540	164940	177580	179580	122510	128960	120830	114410	C00153	ko00760,ko01100
mws0263	128.04	82.03	129.043	C5H7NO3	[M-H]-	L-PyroglutamicAcid	Amino acids and derivatives	Amino acids and derivatives	98-79-3	A	1073300	1140700	1051800	853800	866590	1058600	3108000	3711600	2812800	2365700	2327500	2160100	386740	511780	482660	1150300	904390	949330	1539700	1871900	1549100	1534100	C01879	ko00480,ko01100
Rfmb319	130.09	84.08	129.079	C6H11NO2	[M+H]+	Pipecolic acid	Amino acids and derivatives	Amino acids and derivatives	4043-87-2	B	23706000	22284000	23790000	22120000	19795000	25985000	26465000	31057000	30783000	22912000	28873000	21766000	13957000	18723000	19137000	28088000	23955000	25643000	28243000	24462000	25251000	25452000	C00408	ko00310,ko00960,ko01100,ko01110
mws0425	129.02	85	130.027	C5H6O4	[M-H]-	Citraconic acid	Organic acids	Organic acids	498-23-7	B	108010	139560	106850	117240	124240	107510	185470	173390	154780	141790	163100	133610	117480	140800	152040	153800	135220	151780	152070	184470	146360	185150	C02226	ko00290,ko00660,ko01100,ko01210
pme2693	131.12	114.09	130.111	C6H14N2O	[M+H]+	N-Acetylputrescine	Alkaloids	Phenolamine	18233-70-0	B	480730	530530	618220	838230	852010	747810	998070	1927400	815070	661670	773500	901480	301860	296200	300520	193590	172480	238440	501130	871520	956430	1022300	C02714	ko00330,ko01100
pmb0501	131.13	114.1	130.122	C5H14N4	[M+H]+	Agmatine	Alkaloids	Phenolamine	306-60-5	B	574510	475480	773850	916190	852050	890680	802790	1698100	1188000	689350	635270	1047800	284690	274800	332200	161030	196360	254570	513820	1000100	892700	1003300	C00179	ko00330,ko01100
mws1570	132.07	73	131.058	C5H9NO3	[M+H]+	Cis-4-Hydroxy-D-proline	Amino acids and derivatives	Amino acids and derivatives	2584-71-6	B	141560	129800	162800	233040	222310	193220	283930	360590	175050	96545	72868	129460	65292	45130	56777	43379	37617	28491	101650	192920	236510	192240	C03440	ko00330,ko01100
pmp001198	132.1	57.1	131.095	C6H13NO2	[M+H]+	6-Deoxyfagomine	Alkaloids	Alkaloids	197449-09-5	A	10154000	12749000	11656000	9563700	7982800	13254000	15338000	18999000	14726000	8732300	8196600	5915100	5385400	5061800	5001400	7829600	7696800	7935900	8993600	10690000	10525000	10151000	--	--
mws1587	132.1	86	131.095	C6H13NO2	[M+H]+	L-Norleucine*	Amino acids and derivatives	Amino acids and derivatives	327-57-1	A	2007300	2121600	1832700	1541800	1509800	1427200	2440200	2612100	2450400	1254900	1178300	1182300	1242300	1333700	1435700	1592900	1820600	1749200	1777900	1992100	1743100	1844100	C01933	--
pme0274	132.1	69	131.095	C6H13NO2	[M+H]+	6-Aminocaproic acid	Organic acids	Organic acids	60-32-2	A	2073600	1246400	1686600	1649100	1971000	1018300	5989800	5444100	5316100	602120	1058200	1212700	904010	906340	917890	2116900	2326100	2087100	2467700	2417600	2325400	2531300	C02378	ko01100
pme2679	132	86	131.095	C6H13NO2	[M+H]+	L-Allo-isoleucine	Amino acids and derivatives	Amino acids and derivatives	1509-34-8	B	7645800	4442400	6513600	6385700	6657200	3256200	21809000	19340000	20548000	2552600	3832700	4483800	3017200	3048200	3154800	7875700	8264400	7608700	8946800	8943000	8715200	9947900	C21096	--
mws0227	132.1	86.2	131.095	C6H13NO2	[M+H]+	L-Leucine*	Amino acids and derivatives	Amino acids and derivatives	61-90-5	A	2957900	4075700	3568600	2941400	2463700	4192700	5056500	6398000	4558700	2688500	2522500	1657700	1575200	1595300	1531700	2436100	2214500	2260100	2795300	3077400	3145900	2937800	C00123	ko00280,ko00290,ko00966,ko00970,ko01100,ko01110,ko01210,ko01230,ko02010
mws0258	132.1	86	131.095	C6H13NO2	[M+H]+	L-Isoleucine*	Amino acids and derivatives	Amino acids and derivatives	73-32-5	A	3052000	4220200	3645000	2872000	2495600	4186200	4723300	6199100	4777300	2632800	2497300	1760500	1553400	1625700	1582200	2405300	2044400	2285200	2813500	3163200	3231200	3107500	C00407	ko00280,ko00290,ko00460,ko00960,ko00966,ko00970,ko01100,ko01110,ko01210,ko01230,ko02010
mws0473	131.03	87	132.042	C5H8O4	[M-H]-	2-Methylsuccinic acid*	Organic acids	Organic acids	498-21-5	A	100820	112370	96223	187300	153870	195440	816720	865030	806650	65389	70555	81951	178430	180760	186010	1085400	1045500	1089600	420260	422190	437620	427100	--	--
pme0243	131.04	87	132.042	C5H8O4	[M-H]-	Glutaric acid*	Organic acids	Organic acids	110-94-1	A	37123	29888	29914	45651	49184	53173	162380	162680	153200	19673	21009	37322	23770	32705	31922	83083	74192	79939	87109	89167	79152	89973	C00489	ko00071,ko00310,ko01100
Lmmn000806	131.03	87.05	132.042	C5H8O4	[M-H]-	Dimethylmalonic acid*	Organic acids	Organic acids	595-46-0	A	6109.5	8116.9	5477.1	11559	13161	12245	59386	58172	60023	5998.5	4958.3	5161	13459	11123	15558	67769	81189	76118	31836	28580	29157	30389	--	--
mws0001	133.06	74	132.054	C4H8N2O3	[M+H]+	L-Asparagine	Amino acids and derivatives	Amino acids and derivatives	70-47-3	A	403850	400260	435750	341240	350640	326150	199380	144620	162970	324690	353990	366550	278180	219790	222770	82008	55077	78551	225480	317670	276680	298670	C00152	ko00250,ko00460,ko00970,ko01100,ko01110,ko01230
pme2527	133	116	132.09	C5H12N2O2	[M+H]+	L-Ornithine	Amino acids and derivatives	Amino acids and derivatives	70-26-8	B	552830	520760	534230	307460	303440	293730	416960	394760	427310	1177800	1133500	1060900	675170	708010	748380	290200	274260	269680	531530	519110	505160	510180	C00077	ko00220,ko00330,ko00472,ko00480,ko01100,ko01110,ko01210,ko01230,ko02010
mws0219	132.03	88	133.038	C4H7NO4	[M-H]-	L-Aspartic Acid	Amino acids and derivatives	Amino acids and derivatives	56-84-8	A	3929800	4004400	3861700	13116000	13363000	13166000	14329000	13708000	14304000	11511000	10996000	11892000	9187200	9805700	10784000	9595400	9684200	9521800	12009000	12061000	12751000	11741000	C00049	ko00220,ko00250,ko00260,ko00261,ko00270,ko00300,ko00340,ko00410,ko00460,ko00710,ko00760,ko00770,ko00970,ko01100,ko01110,ko01200,ko01210,ko01230,ko02010
mws0275	133.01	71	134.022	C4H6O5	[M-H]-	L-(-)-Malic acid	Organic acids	Organic acids	636-61-3	A	3026300	3022100	2662600	4272300	3964600	4275300	8756800	9439800	11317000	2626100	3633100	3789100	2935100	2736000	2861400	9907800	8884200	11655000	7459700	6871200	8066400	7475600	C00149	ko00020,ko00620,ko00630,ko00710,ko01100,ko01110,ko01200
pme0040	136.06	119	135.054	C5H5N5	[M+H]+	Adenine	Nucleotides and derivatives	Nucleotides and derivatives	73-24-5	A	816430	886580	849840	683600	633640	758380	440460	517400	387550	242870	264970	170800	189150	232190	232350	208050	211820	215920	387900	456520	463160	447460	C00147	ko00230,ko00908,ko01100
pme2268	138.05	94.07	137.048	C7H7NO2	[M+H]+	Trigonelline	Alkaloids	Alkaloids	535-83-1	A	4924200	4974900	5710500	7452600	6906200	7527300	7685000	9464600	7968200	829870	928880	1023400	343040	394010	365870	5808100	5508100	6788600	4956600	6160300	5658500	6175300	C01004	ko00760
pme1002	138.09	103	137.084	C8H11NO	[M+H]+	L-Tyramine	Amino acids and derivatives	Amino acids and derivatives	51-67-2	A	1655000	1610300	1485200	511290	549780	547800	165640	190800	172500	1203100	1338600	1340700	1343500	1308300	1268700	309570	278650	268000	903190	897420	936110	788910	C00483	ko00350,ko00950,ko01100,ko01110
pma0948	138.09	121.1	137.091	C8H11NO	[M+H]+	Phenylethanolamine	Others	Others	7568-93-6	B	601990	665980	524430	185230	187720	190690	71363	76980	57651	437130	559710	504630	501320	511850	453400	117600	101950	116480	336090	293310	332420	319240	C02735	--
mws0704	140.01	78.96	141.019	C2H8NO4P	[M-H]-	O-Phosphorylethanolamine	Others	Others	1071-23-4	B	9668	9380.8	9942	31532	30006	28894	82136	81677	89192	23780	22298	23705	32581	32071	36212	100040	102620	99694	50793	53559	52345	50703	C00346	ko00564,ko00600,ko01100
pma2987	142.1	124.09	141.09	C6H11N3O	[M+H]+	Histidinol	Others	Others	501-28-0	B	26505000	27205000	24068000	20153000	21131000	21361000	16715000	14785000	17338000	17055000	16611000	17625000	18217000	17084000	18303000	13313000	14256000	13710000	20940000	21421000	18861000	20818000	C00860	ko00340,ko01100,ko01110,ko01230
pme3207	141.02	59	142.027	C6H6O4	[M-H]-	Trans,trans-Muconic acid	Organic acids	Organic acids	3588-17-8	A	363330	385680	398380	363600	528250	449580	404210	763430	290030	321220	358400	475070	488740	477290	728630	313650	388180	362830	513440	370440	171190	362690	--	--
mws0103	146.06	91	145.053	C9H7NO	[M+H]+	Indole-3-carboxaldehyde	Alkaloids	Plumerane	487-89-8	A	14621	18197	20354	8214.5	9527.2	11847	22306	21269	19175	8074	6546.8	10326	14808	10217	13141	9551.5	11331	10648	13798	14036	13003	10836	C08493	--
mws0567	146.09	87	145.085	C5H11N3O2	[M+H]+	4-Guanidinobutyric acid	Organic acids	Organic acids	463-00-3	B	971870	946820	1042300	1065200	1031300	1088400	1383100	1468200	1338900	2032100	2230600	2147700	2485300	2294800	2225700	386870	378020	409810	1435000	1548500	1428000	1548000	C01035	ko00330,ko01100
pme2380	145.01	101	146.022	C5H6O5	[M-H]-	α-Ketoglutaric acid	Organic acids	Organic acids	328-50-7	B	70557	70430	73369	125880	137750	135290	95589	123710	111820	56250	44086	66750	58889	45072	53680	91941	72786	82735	90708	104660	78572	84713	C00026	ko00020,ko00040,ko00053,ko00220,ko00250,ko00300,ko00310,ko00340,ko00430,ko00630,ko00650,ko00660,ko01100,ko01110,ko01200,ko01210,ko01230
mws0924	145.05	101	146.058	C6H10O4	[M-H]-	2-Methylglutaric acid	Organic acids	Organic acids	617-62-9	B	23010	16123	9844	8718.2	8374	32969	12537	14382	32987	16670	29166	41949	28139	12102	29088	7346.8	19949	15632	56146	65696	40084	30934	--	--
pme0193	147.08	84	146.069	C5H10N2O3	[M+H]+	L-Glutamine	Amino acids and derivatives	Amino acids and derivatives	56-85-9	A	527620	399010	407050	352740	370430	365800	516580	623080	532650	458960	457020	455190	330010	314210	337450	176340	185790	153140	284750	313770	319910	315190	C00064	ko00220,ko00230,ko00240,ko00250,ko00630,ko00910,ko00970,ko01100,ko01230,ko02010
pme0026	147.11	84	146.106	C6H14N2O2	[M+H]+	L-Lysine	Amino acids and derivatives	Amino acids and derivatives	56-87-1	A	415160	475040	372950	338800	333490	321430	450220	491480	488890	434320	390540	391020	292500	291870	281580	155640	168440	144300	263650	298890	289940	281790	C00047	ko00300,ko00310,ko00780,ko00960,ko00970,ko01100,ko01110,ko01210,ko01230,ko02010
pme0014	148.06	84	147.053	C5H9NO4	[M+H]+	L-Glutamic acid*	Amino acids and derivatives	Amino acids and derivatives	56-86-0	A	3291800	3598600	3930800	6145400	5577200	5370700	3820600	4264000	3616000	4767800	4827800	5182200	2700400	2343100	2359100	2353600	2337500	2110100	4095000	4763300	4862400	5222100	C00025	ko00220,ko00250,ko00330,ko00332,ko00340,ko00430,ko00480,ko00630,ko00650,ko00660,ko00860,ko00910,ko00970,ko01100,ko01110,ko01200,ko01210,ko01230,ko02010
mws1050	148.06	88	147.053	C5H9NO4	[M+H]+	O-Acetylserine*	Amino acids and derivatives	Amino acids and derivatives	5147-00-2	A	91503	99393	126680	94558	88944	80143	47738	63772	55579	77594	90739	100250	50628	63149	68070	47266	58862	56456	81754	94957	87409	81818	C00979	ko00270,ko00908,ko00920,ko01100,ko01110,ko01200,ko01230,ko04122
pmb2826	147	87.1	148	C5H8O5	[M-H]-	Citramalate	Organic acids	Organic acids	2306-22-1	B	36476	26183	40380	11079	8333	13027	10330	8410.4	6959.8	69421	98872	119990	47750	55486	103300	45932	43540	28386	36441	35500	23411	31885	C00815	--
pmp001285	149.02	65.04	148.016	C8H4O3	[M+H]+	Phthalic anhydride	Phenolic acids	Phenolic acids	85-44-9	A	725520	827880	664650	614860	745040	508440	749840	693230	664050	656010	666130	751520	753070	730420	798580	608140	756570	664570	478580	514570	527590	553160	--	--
Lmgp000796	150.06	61.01	149.048	C8H7NO2	[M+H]+	p-Hydroxymandelonitrile	Alkaloids	Alkaloids	-	A	22374000	23632000	21922000	13307000	13884000	16053000	15172000	20318000	14770000	18171000	16476000	16992000	20125000	19463000	18360000	10293000	11229000	11150000	16976000	16127000	17529000	16913000	--	--
pme1210	150.06	61	149.051	C5H11NO2S	[M+H]+	L-Methionine	Amino acids and derivatives	Amino acids and derivatives	63-68-3	A	23338000	24043000	23994000	14405000	15116000	19000000	15612000	18178000	15541000	18833000	18733000	18208000	21074000	21379000	20392000	11320000	11446000	11984000	17674000	16894000	18695000	16904000	C00073	ko00270,ko00966,ko00970,ko01100,ko01110,ko01210,ko01230
mws0847	150.08	133	149.07	C6H7N5	[M+H]+	1-Methyladenine	Nucleotides and derivatives	Nucleotides and derivatives	5142-22-3	B	905450	928340	913020	547920	590450	603670	981570	1091900	912220	894250	952580	755990	792960	819120	841580	569450	511940	531580	956890	790040	788240	815840	C02216	--
mws0262	149.01	87	150.016	C4H6O6	[M-H]-	L-Tartaric acid	Organic acids	Organic acids	87-69-4	B	68266	52878	68429	131410	133580	100600	292190	418880	313660	93261	80466	75666	9	9	9	9	40595	46920	63342	107840	88554	73143	C00898	ko00630,ko01100
mws1499	149.05	59.01	150.053	C5H10O5	[M-H]-	D-(-)-Arabinose	Others	Saccharides and Alcohols	10323-20-3	A	111080	87712	152620	210500	202730	186310	9	9	9	79920	33621	27777	9	9	9	9	9	9	58459	45325	52510	47142	C00216	--
pme1109	152.06	135	151.049	C5H5N5O	[M+H]+	Guanine*	Nucleotides and derivatives	Nucleotides and derivatives	73-40-5	A	34814	43518	41991	22201	20347	32874	27944	29772	19921	31654	29090	37580	32720	40473	24962	25905	25921	21183	30192	32301	31168	30573	C00242	ko00230,ko01100
pme0183	152.06	135	151.049	C5H5N5O	[M+H]+	2-Hydroxy-6-aminopurine*	Nucleotides and derivatives	Nucleotides and derivatives	3373-53-3	A	1153000	1096600	1152700	640420	624210	723340	1267000	1380900	1143000	1096700	1106900	939490	809840	937940	997340	628460	684010	662300	1208600	975190	944010	943840	--	--
mws0458	151.04	136	152.047	C8H8O3	[M-H]-	Vanillin	Phenolic acids	Phenolic acids	121-33-5	A	57140	43250	52119	63410	55826	39135	62736	65555	63310	73276	80093	84145	48796	86387	58086	70955	73876	112100	58726	61346	62005	64850	C00755	ko00998,ko01100,ko01110
pmb3099	153.03	125	154.039	C4H11O4P	[M-H]-	Diethyl phosphate	Organic acids	Organic acids	598-02-7	B	88675	98764	85819	91600	57042	78996	97296	76618	94717	85196	70995	72081	85908	87401	147310	70268	77646	52110	51143	54084	55880	56990	C06608	--
mws0254	156.08	110	155.069	C6H9N3O2	[M+H]+	L-Histidine	Amino acids and derivatives	Amino acids and derivatives	71-00-1	A	7983700	8074000	7229000	4446400	4781200	4256800	8119900	6262900	5832400	4580500	4299200	4425600	5220700	5412600	5289900	2808200	2593500	2440800	4374900	4633000	4188900	4932100	C00135	ko00340,ko00410,ko00970,ko01100,ko01110,ko01230,ko02010
mws0005	161.11	144	160.1	C10H12N2	[M+H]+	Tryptamine	Alkaloids	Plumerane	61-54-1	B	652600	618490	523530	244920	257230	252590	185130	185300	169970	362030	626000	771030	527130	712680	561470	127370	137760	127570	404100	425650	417610	426500	C00398	ko00380,ko00901,ko01100,ko01110
pme3382	160.06	98	161.069	C6H11NO4	[M-H]-	N-Acetylthreonine	Amino acids and derivatives	Amino acids and derivatives	17093-74-2	A	15985	17643	19940	38607	37277	43433	36377	41857	30557	25510	26788	22206	10126	13191	12675	15498	13580	14907	25478	27318	20398	20101	--	--
mws1346	162.08	98	161.069	C6H11NO4	[M+H]+	DL-2-Aminoadipic acid	Alkaloids	Alkaloids	542-32-5	B	63534	58623	37797	59404	79883	45689	73753	104210	132950	52945	48190	42218	48321	36420	31409	49233	53123	33896	85442	56571	59819	61470	C00956	ko00300,ko00310,ko00311,ko01100,ko01110,ko01210,ko01230
pmf0440	163.08	91.1	162.068	C10H10O2	[M+H]+	4-MethoxycinnaMaldehyde	Phenolic acids	Phenolic acids	1963-36-6	B	93977	105320	97133	88056	82154	81354	97277	97136	69556	79239	80524	95107	99024	78614	123730	75988	81612	68610	51883	56744	60585	53033	--	--
pme2758	162.04	144	163.048	C5H9NO5	[M-H]-	4-Hydroxy-L-glutamic acid	Amino acids and derivatives	Amino acids and derivatives	3913-68-6	B	11523	12562	17131	13382	14276	15187	15136	17930	18529	9717.2	13036	15465	5614	7658.9	5825.5	10209	19107	19759	16297	12702	16756	16907	C03079	--
pme1419	164.07	104	163.067	C6H13NO2S	[M+H]+	Methionine methyl ester	Amino acids and derivatives	Amino acids and derivatives	10332-17-9	B	72836	65768	60496	39912	59807	41990	107280	106350	92326	48806	51356	49881	40653	35528	42029	43686	38918	41780	58045	60506	69643	64637	--	--
Lmmn001643	163.04	119.05	164.047	C9H8O3	[M-H]-	2-Hydroxycinnamic acid	Organic acids	Organic acids	583-17-5	A	11219	10880	9661.5	198630	286880	226230	33696	40445	35389	10529	4311.1	13107	26563	39408	32378	108990	65604	79724	102330	77339	72563	64837	--	--
pme1439	165.05	119	164.047	C9H8O3	[M+H]+	p-Coumaric acid	Phenolic acids	Phenolic acids	501-98-4	A	9	9	4132.7	63291	72890	74873	12852	12934	13438	4058.5	2830.1	2623.3	10757	8870.8	7328.8	22582	21913	25235	30672	23521	28207	21770	C00811	ko00130,ko00350,ko00940,ko00950,ko00998,ko01100,ko01110
Lmtp002625	165.05	147.04	164.047	C9H8O3	[M+H]+	p-Hydroxycinnamic acid	Phenolic acids	Phenolic acids	-	A	9	9	9	22517	22603	20873	5266.9	5825.2	4379.9	2743.2	1433.5	1068.3	9	9	2649.1	10905	9689.5	7031.7	6893.8	7710.7	8118.5	8915.9	--	--
pme2617	166.05	102	165.046	C5H11NO3S	[M+H]+	Methionine sulfoxide	Amino acids and derivatives	Amino acids and derivatives	62697-73-8	B	3955500	3784300	3925600	3626600	2996800	3205300	2429900	2498900	2357900	2947100	2878700	2742600	2541000	2578300	2883800	1898700	1987500	1911900	3061700	2948000	2927400	2863400	--	--
pme0021	166.09	120.08	165.07	C9H11NO2	[M+H]+	L-Phenylalanine	Amino acids and derivatives	Amino acids and derivatives	63-91-2	A	1306400	1289000	1274000	1024800	997530	1073100	1714100	1742700	1666400	709180	702540	667030	840820	852050	877890	1176900	1168400	1206100	1233600	1253500	1225400	1183000	C00079	ko00360,ko00400,ko00460,ko00940,ko00960,ko00966,ko00970,ko00998,ko01100,ko01110,ko01210,ko01230,ko02010
pme0281	165.02	121	166.027	C8H6O4	[M-H]-	Terephthalic acid	Phenolic acids	Phenolic acids	100-21-0	A	290770	256140	303570	291110	277250	255530	239040	335670	217450	212220	212620	219870	254070	292470	264170	298260	277080	269720	265030	270220	265370	288560	C06337	ko01100
mws0344	165.04	75	166.048	C5H10O6	[M-H]-	D-Xylonic acid	Organic acids	Organic acids	526-91-0	A	601660	652470	603080	3369300	3786400	3704400	4349100	3909000	3959400	7112000	6781200	6955800	1865500	2148600	2434300	7233700	7312300	6945900	4481100	4112100	3971400	4288000	C00502	ko00040,ko01100
pme2801	167.06	150	166.049	C6H6N4O2	[M+H]+	7-Methylxanthine	Nucleotides and derivatives	Nucleotides and derivatives	552-62-5	B	12076	12647	13355	10057	10453	9846.9	17913	18141	16097	7972.6	7728.4	5315	10536	7816.7	8786.3	11220	12988	12449	11599	14091	12599	9863.2	C16353	ko00232,ko01100,ko01110
mws0851	143.11	143.11	166.097	C8H15NaO2	[M-Na]-	Sodium Valproate	Organic acids	Organic acids	1069-66-5	A	2011400	1819100	2497900	2061400	2289100	2211700	2292600	2619600	2225900	2275300	2166000	2759700	2253300	2128000	2661000	2084000	2088600	1979100	2148900	2200300	2104900	2184100	--	--
pmc0274	167.1	121.1	166.1	C6H6N4S	[M+H]+	6-Methylmercaptopurine	Nucleotides and derivatives	Nucleotides and derivatives	50-66-8	B	4334300	4154100	4119800	3169100	3141400	3321300	5712100	5969300	5566700	2226200	2078000	2028200	2574100	2745400	2702800	3750800	3741600	3838000	3886600	4036400	4042100	3752700	C16614	--
Zmsp001834	169.05	65	168.042	C8H8O4	[M+H]+	2,6-Dimethoxy-1,4-benzoquinone	Others	Others	-	A	598190	594800	633820	514120	511290	514000	445750	465970	421630	465540	415220	425380	308000	360950	347250	283700	316360	313510	492580	467370	495580	463400	--	--
pme1383	170.08	134.1	169.074	C8H11NO3	[M+H]+	Pyridoxine	Others	Vitamin	65-23-6	A	17794	17399	16732	19699	19483	21144	21110	24158	29817	29048	16600	21942	7926	6642	7749.8	38877	35194	40800	20188	26816	22406	21733	C00314	ko00750,ko01100
pme0181	170.09	124	169.085	C7H11N3O2	[M+H]+	1-Methylhistidine	Amino acids and derivatives	Amino acids and derivatives	368-16-1	B	13003	10846	8948.8	19502	9168.4	15879	20463	35697	37623	68569	67225	71107	60268	46701	42137	61125	42317	58352	37017	47794	39708	31415	C01152	ko00340,ko01100
pme0253	174.11	86	173.105	C8H15NO3	[M+H]+	N-Acetyl-L-leucine	Amino acids and derivatives	Amino acids and derivatives	1188-21-2	B	9286.9	16596	15488	6644.1	10621	11364	20466	18604	25127	368820	180400	234230	58354	52252	53775	41001	56830	25002	100500	90912	93799	90430	C02710	--
pme3009	175.02	99	174.016	C6H6O6	[M+H]+	Trans-Citridic acid	Organic acids	Organic acids	4023-65-8	B	128950	131910	123110	377720	360980	346860	365490	304660	360170	360550	288420	228390	653770	673840	719360	1254300	1013100	1160900	267300	227680	245770	310850	C02341	ko00660,ko01100
mws0242	173.08	111	174.089	C8H14O4	[M-H]-	SubericAcid	Organic acids	Organic acids	505-48-6	A	12785	15184	13326	14471	15196	20274	14629	20624	19670	17855	16618	23764	14979	18672	26825	23301	16957	21275	32767	35387	29453	26082	C08278	--
mws0260	175.12	116	174.112	C6H14N4O2	[M+H]+	L-Arginine	Amino acids and derivatives	Amino acids and derivatives	74-79-3	A	1254000	1340100	1508500	1490600	1530500	1456900	1068300	1323900	1229900	1929200	1916400	2062400	2676400	2701700	2244100	1585400	1673600	1694900	1636800	1994000	1893800	1961300	C00062	ko00220,ko00261,ko00330,ko00472,ko00970,ko01100,ko01110,ko01230,ko02010
pme0008	176.1	113	175.096	C6H13N3O3	[M+H]+	L-Citrulline	Amino acids and derivatives	Amino acids and derivatives	372-75-8	A	1533200	1950900	1925300	1464800	1309300	1305400	1049400	1116200	995630	2157300	2122100	2391700	3530100	3037400	3530300	2332800	2064100	2454500	1784300	2087100	2079900	2175400	C00327	ko00220,ko01100,ko01110,ko01230
Hmfn00531	175.02	87.01	176.032	C6H8O6	[M-H]-	L-Ascorbic acid	Others	Vitamin	50-81-7	B	54051	51629	50469	172430	86203	123820	494900	368410	442060	62935	31865	14418	48721	110850	37821	73443	59785	140690	197290	213320	98848	109680	C00072	ko00053,ko00480,ko01100,ko01110
pme2024	177.1	160	176.095	C10H12N2O	[M+H]+	Serotonin	Alkaloids	Plumerane	50-67-9	B	97832	81596	72845	21958	33271	22291	9931.7	11574	10968	134980	132730	129470	118890	120210	95188	14872	12344	17590	74515	74458	87338	60197	C00780	ko00380,ko01100
pmb3101	175.1	115	176.1	C7H12O5	[M-H]-	2-Isopropylmalate	Organic acids	Organic acids	-	B	98868	77771	86817	81812	82588	90816	281440	247940	267280	301830	324490	351400	203380	241480	207930	312200	363550	318410	244380	211030	229350	215100	C02504	ko00290,ko00620,ko01100,ko01110,ko01210,ko01230
mws0875	179.05	76	178.041	C5H10N2O3S	[M+H]+	Cysteinylglycine	Amino acids and derivatives	Amino acids and derivatives	19246-18-5	B	32119	33538	86854	133360	54959	69895	20195	64709	38722	29797	101860	81035	121100	62156	70926	81944	77839	83771	87625	163470	208420	156630	C01419	ko00480,ko01100
mws0009	179.07	91	178.063	C10H10O3	[M+H]+	Coniferaldehyde	Phenolic acids	Phenolic acids	20649-42-7	B	6064.6	9263.7	9190.8	16615	5311.8	9666.9	6250.2	10991	2951	8476.3	8766.2	11294	2953.8	12565	7571.7	5227.7	12343	9623	9436.7	10598	10284	11148	C02666	ko00940,ko01100,ko01110
pmb0786	180	162	179	C6H13NO5	[M+H]+	Glucosamine	Others	Saccharides and Alcohols	3416-24-8	B	1733500	1726300	1671800	840350	902030	894550	564000	545250	643840	583660	612220	754360	709530	777560	748530	595790	504360	542560	904470	947870	794550	1056900	C00329	ko00520,ko01100
mws4170	179.06	59.01	180.063	C6H12O6	[M-H]-	D-Glucose	Others	Saccharides and Alcohols	14431-43-7	A	447380	548800	450960	1165300	878180	1194500	2318500	2693500	2385800	3848600	4953500	4391100	281980	314600	438050	2562300	2212000	2320200	1427400	1614700	1519900	1473300	C00031	ko00010,ko00030,ko00052,ko00500,ko00520,ko00901,ko01100,ko01110,ko02010,ko04933
pme0516	179.06	87	180.063	C6H12O6	[M-H]-	Inositol	Others	Saccharides and Alcohols	87-89-8	B	91814	86624	89504	246270	267630	273310	233090	238310	217330	173850	205790	230060	65983	78029	78190	267130	232540	241640	202560	175580	182380	193880	C00137	ko00052,ko00053,ko00562,ko01100,ko01110,ko02010,ko04070
mws0093	179.07	146	180.079	C10H12O3	[M-H]-	Coniferyl alcohol	Phenolic acids	Phenolic acids	458-35-5	B	8636	4539.1	6124.6	19752	22428	19964	8663.5	10523	8778.5	18519	13263	12477	41133	45470	50931	23361	18596	24476	22343	23616	26709	23898	C00590	ko00940,ko00998,ko01100,ko01110
mws0250	182.08	136.1	181.074	C9H11NO3	[M+H]+	L-Tyrosine	Amino acids and derivatives	Amino acids and derivatives	60-18-4	A	2372000	2756500	2467800	1539300	1510800	2261800	2377900	2912200	2350500	1288300	1296100	1012600	1002100	1018100	938220	839530	808590	870740	1514200	1808500	1691300	1741300	C00082	ko00130,ko00261,ko00350,ko00360,ko00400,ko00460,ko00730,ko00940,ko00950,ko00965,ko00966,ko00970,ko00998,ko01100,ko01110,ko01210,ko01230
mws1155	181.07	101.02	182.079	C6H14O6	[M-H]-	Mannitol	Others	Saccharides and Alcohols	69-65-8	B	59356	62161	52278	53368	70089	56003	60379	51170	57223	58607	51846	46839	66256	69719	72341	34415	32125	33058	51111	46741	51481	52394	C00392	ko00051,ko01100,ko02010
pme2237	181.07	101	182.079	C6H14O6	[M-H]-	Dulcitol	Others	Saccharides and Alcohols	608-66-2	B	35634	33155	37703	75993	70100	74316	93092	94891	98977	96502	89440	91415	51991	72245	91167	98905	83450	101820	60246	85055	69856	67063	C01697	ko00052,ko01100
mws0214	181.07	71	182.079	C6H14O6	[M-H]-	D-Sorbitol	Others	Saccharides and Alcohols	50-70-4	B	13765	6539.4	11645	29983	37962	33550	47852	46825	52819	67797	74061	78071	30604	36549	40272	69996	68649	66711	36367	39009	36372	34278	C00794	ko00051,ko00052,ko01100,ko02010
pme2596	184.06	148	183.053	C8H9NO4	[M+H]+	4-Pyridoxic acid	Others	Vitamin	82-82-6	B	29746	30320	25974	28996	34287	44671	32278	38779	37918	9873.4	11280	9776.1	4312.6	4175.6	4119	14989	18061	22765	24220	17972	15489	19940	C00847	ko00750,ko01100
Lmrj001341	185.09	70.06	184.086	C8H12N2O3	[M+H]+	Cyclo(Ser-Pro)	Amino acids and derivatives	Amino acids and derivatives	-	B	9173.6	7576.7	6379.3	6041.5	5077.6	6900.3	2548.8	2866.9	4016.3	37527	43415	32553	11303	14682	14772	8442.8	10358	7559.2	12913	14044	12136	12024	--	--
mws0752	185.15	185.16	186.162	C11H22O2	[M-H]-	Undecylic Acid	Lipids	Free fatty acids	112-37-8	A	202500	200700	194320	197770	199560	201970	223990	226690	221270	253860	228700	294970	217700	222150	277140	243110	224860	255950	259060	237250	259130	252560	--	--
pmn001492	187.1	123.1	188.041	C11H8O3	[M-H]-	Ayapin	Lignans and Coumarins	Coumarins	494-56-4	B	8435.6	9399.5	11568	6491.6	10474	10860	8128.6	13650	11360	9868.9	8927.6	15472	8169.2	15442	9715.6	7751.4	6231.8	7367.9	11405	9054.2	10291	11423	C18078	--
pme0137	187.07	125	188.08	C7H12N2O4	[M-H]-	N-α-Acetyl-L-glutamine	Amino acids and derivatives	Amino acids and derivatives	2490-97-3	B	86023	84210	101080	177480	113890	170200	207850	226290	181180	152400	126340	135640	33917	34544	46903	59043	66675	58564	108380	115230	106180	132740	--	--
mws0237	187.1	125	188.105	C9H16O4	[M-H]-	Anchoic Acid	Organic acids	Organic acids	123-99-9	A	136740	141600	153510	128570	133550	151190	133280	184460	168300	177810	152890	212050	137080	150280	141420	126520	125310	131690	177100	185100	179050	174060	C08261	--
pmn001380	187.1	169.09	188.105	C9H16O4	[M-H]-	Eucommiol	Others	Others	55930-44-4	A	19766	25754	25728	19628	20541	23030	27710	34305	30003	24339	25681	32351	27050	29739	28415	22192	22109	24652	32954	31548	29731	32089	C17878	--
pme0122	189.12	126	188.116	C8H16N2O3	[M+H]+	N6-Acetyl-L-lysine	Amino acids and derivatives	Amino acids and derivatives	692-04-6	B	455720	403910	295910	258280	366820	336800	539990	575120	585100	434230	295340	254790	289300	359740	350490	207350	259270	205710	470650	391330	428110	369620	C02727	ko00310,ko01100
mws0736	189.12	86	188.116	C8H16N2O3	[M+H]+	N-Glycyl-L-leucine*	Amino acids and derivatives	Amino acids and derivatives	869-19-2	B	79594	70504	78547	69753	76468	74925	104960	103510	103000	86536	94947	87959	91295	111260	114010	104160	109570	86869	94380	97426	104110	99173	C02155	--
mws5041	189.12	86.1	188.116	C8H16N2O3	[M+H]+	Glycylisoleucine*	Amino acids and derivatives	Amino acids and derivatives	19461-38-2	B	87093	70894	75367	75838	56416	78347	82514	86612	93231	83449	79981	105760	119810	102090	125270	115800	110140	117070	91650	97526	112970	90373	--	--
pme3388	189.13	144	188.127	C7H16N4O2	[M+H]+	Homoarginine	Amino acids and derivatives	Amino acids and derivatives	156-86-5	B	631650	555920	764340	874810	761830	791850	654950	766340	661960	566150	665320	664560	638950	665500	646920	361430	347030	371370	645540	685370	758510	744130	C01924	--
pme0075	188.1	128	189.064	C7H11NO5	[M-H]-	N-Acetyl-L-glutamic acid	Amino acids and derivatives	Amino acids and derivatives	1188-37-0	B	156990	194760	427650	339510	289950	241120	281510	168670	431090	379140	300630	322220	138510	182100	47464	79640	81288	139680	127730	211690	169690	240250	C00624	ko00220,ko01100,ko01110,ko01210,ko01230
pme2244	190.09	118.07	189.07	C11H11NO2	[M+H]+	3-Indolepropionic acid	Alkaloids	Plumerane	830-96-6	B	29840	33928	29087	19324	17383	17939	47073	50842	54296	5597.3	4069.3	3463.3	9802	11544	11101	14915	16514	13097	21312	24977	21195	19076	--	--
pme0278	191.1	128	190.095	C7H14N2O4	[M+H]+	2,6-Diaminooimelic acid	Amino acids and derivatives	Amino acids and derivatives	583-93-7	B	115690	110830	119160	151880	130140	139820	101990	161620	117380	153120	174900	198450	186040	182210	188280	45421	45443	53423	151660	166710	159290	157920	C00666	ko00300,ko01100,ko01110,ko01230
mws0281	191.02	111.01	192.027	C6H8O7	[M-H]-	Citric Acid	Organic acids	Organic acids	77-92-9	A	9836000	9367600	9196500	3063400	3213000	3406400	3391700	4741300	3679200	21835000	22688000	22706000	13498000	17542000	18158000	14953000	13002000	15402000	12063000	12901000	10902000	10807000	C00158	ko00020,ko00250,ko00630,ko01100,ko01110,ko01200,ko01210,ko01230
mws0277	191.06	85	192.063	C7H12O6	[M-H]-	Quinic Acid	Organic acids	Organic acids	77-95-2	A	11057000	9677500	9746900	3606900	3033300	3264300	3094200	2666000	2757200	15393000	16161000	15500000	12950000	14192000	12392000	9077400	9319800	10039000	10693000	11333000	9178100	9423400	C00296	ko00400,ko01100
mws1189	193.04	72.8	194.033	C6H10O7	[M-H]-	D-Galacturonic acid(Gal A)*	Organic acids	Organic acids	685-73-4	A	41223	41288	34685	54074	54709	61313	38951	25515	24190	40401	63363	66824	14766	9068	8952.6	23928	16843	20279	30227	28092	26808	35526	C00333	ko00040,ko00053,ko00520,ko01100,ko02010
pme3705	193.04	73	194.043	C6H10O7	[M-H]-	D-Glucoronic acid*	Others	Saccharides and Alcohols	6556-12-3	A	37502	37097	36440	45028	61690	55667	22877	26269	37229	44941	70732	61510	11861	10244	16358	21415	22661	15720	31883	39233	37185	28305	C00191	ko00040,ko00053,ko00520,ko00562,ko01100
pme0422	193.06	134	194.058	C10H10O4	[M-H]-	Isoferulic Acid*	Phenolic acids	Phenolic acids	537-73-5	A	25364	15494	26757	184370	182680	221850	27944	33285	41138	24169	19008	30520	43315	44834	41109	63936	66540	66146	83202	76487	84830	77269	C10470	--
Lmdn003756	193.05	135.05	194.058	C10H10O4	[M-H]-	Methyl caffeate	Phenolic acids	Phenolic acids	3843-74-1	B	46586	48909	49678	20299	20492	24061	11799	14706	12307	4544.3	3857.6	4298	925.48	3312.8	2423.4	1676	1713	1321	21625	19948	21045	21293	C10477	--
mws0014	193.05	134.01	194.058	C10H10O4	[M-H]-	Ferulic acid*	Phenolic acids	Phenolic acids	537-98-4	A	31048	11853	16738	217170	220080	235950	39135	37536	29650	19053	19534	20160	41191	48444	38274	78660	59352	69463	76987	89781	91489	79969	C01494	ko00940,ko01100,ko01110
pme0534	195.05	74.9	196.058	C6H12O7	[M-H]-	Gluconic acid	Others	Saccharides and Alcohols	526-95-4	A	76064	69339	74083	274360	281880	304880	529850	617670	593440	408260	442860	462000	307180	353130	406360	674500	719160	684980	398150	398780	421980	410710	C00257	ko00030,ko01100,ko01110,ko01200
mws0018	203.22	83	202.216	C10H26N4	[M+H]+	Spermine	Alkaloids	Phenolamine	71-44-3	B	37277000	34771000	33237000	31722000	30062000	31277000	21710000	21474000	22332000	25038000	27618000	26747000	25590000	26803000	26700000	20779000	19091000	19009000	30180000	28372000	26304000	28321000	C00750	ko00330,ko00410,ko00480,ko01100
mws0282	203.08	116.05	204.09	C11H12N2O2	[M-H]-	L-Tryptophan	Amino acids and derivatives	Amino acids and derivatives	73-22-3	A	32153000	32290000	31092000	21055000	21472000	21037000	46332000	45457000	42960000	6776800	6391800	6643500	12266000	13120000	12497000	14245000	13394000	13941000	24059000	24604000	25837000	24947000	C00078	ko00260,ko00380,ko00400,ko00901,ko00966,ko00970,ko00998,ko01100,ko01110,ko01210,ko01230
pmb0818	206.1	147.5	205.074	C11H11NO3	[M+H]+	Methoxyindoleacetic acid	Alkaloids	Plumerane	3471-31-6	B	2378800	2318400	2150200	1303500	1209700	1396800	3314000	3396300	3148400	356810	322440	311440	633860	648250	694410	768150	793960	811820	1619200	1658900	1609100	1535000	C05660	ko00380
pme1261	206.14	76	205.131	C9H19NO4	[M+H]+	Pantothenol	Others	Saccharides and Alcohols	16485-10-2	B	690.82	2732.4	4158.1	1882.1	5890.2	3692.9	6094	6722.9	6911.9	6707.1	4296.9	7406.7	18537	27093	21193	18509	16287	25111	8037.7	12422	11722	11294	C05944	ko00770
Lmln010063	205.16	189.13	206.167	C14H22O	[M-H]-	2,6-Di-t-butylphenol	Phenolic acids	Phenolic acids	128-39-2	B	502850	521650	435770	454150	521320	443960	492710	515490	390480	500460	449180	477150	493010	548660	757800	404550	392810	513300	327720	339700	331300	326890	--	--
mws1014	209.04	149.1	208.037	C10H8O5	[M+H]+	Fraxetin	Lignans and Coumarins	Coumarins	574-84-5	B	25155	45754	19723	19500	32245	30669	10251	9	8901.5	137070	113570	147060	31299	43300	32135	12965	15543	21514	75435	52476	66489	49882	C09265	--
pme3443	207.07	192	208.074	C11H12O4	[M-H]-	Sinapinaldehyde	Phenolic acids	Phenolic acids	4206-58-0	B	2651.4	2334.5	3031.3	4885.2	8681	7059.3	5075.7	7104.3	6213.8	4787.3	5506.1	6676.2	6539.3	7957.9	9735.2	6517.1	9779	7192.5	7496.2	6473.9	6827.1	5094.7	C05610	ko00940,ko01100,ko01110
Hmcn000192	209.07	59.01	210.073	C7H14O7	[M-H]-	Sedoheptulose	Others	Saccharides and Alcohols	3019-74-7	B	35579	26658	46166	84380	98820	88426	82335	84333	83659	248870	288430	262590	114850	131160	103860	102860	101090	118720	101520	108620	116140	106600	C02076	ko00710,ko01100
pme1654	209.12	59.02	210.126	C12H18O3	[M-H]-	Jasmonic acid	Organic acids	Organic acids	77026-92-7	B	35238	39491	32001	53672	51091	59646	66347	70894	64144	4686	3871.5	3943.9	13236	12784	12716	7509.3	5599.6	7094.3	30845	37193	25980	33185	C08491	ko00592,ko01100,ko01110,ko04075
pme3151	213	97	214.016	C5H11O7P	[M-H]-	Deoxyribose 5-phosphate	Nucleotides and derivatives	Nucleotides and derivatives	102916-66-5	B	6787.6	6292.2	6614	9082.5	10556	8318.8	7606.6	3288.7	2333.7	62561	42638	31191	39535	72204	60572	7413.6	11962	10738	16763	33331	21036	17586	--	--
mws0677	219.11	160	218.106	C12H14N2O2	[M+H]+	N-Acetyl-5-hydroxytryptamine	Alkaloids	Alkaloids	1210-83-9	B	49740	48506	55811	27092	29519	35057	109270	128340	103450	15562	12867	11906	13601	22728	16615	29978	27244	27073	38868	49661	33237	42740	C00978	ko00380,ko01100
mws1337	220.12	202.1	219.111	C9H17NO5	[M+H]+	D-Pantothenic Acid	Others	Vitamin	79-83-4	A	718790	749670	664930	857230	871470	909210	2820700	2805600	2899600	500900	507490	573140	193730	190530	199630	2354000	2179200	2247300	1294600	1366400	1440900	1301100	C00864	ko00410,ko00770,ko01100,ko01110
pme1228	221.09	204	220.085	C11H12N2O3	[M+H]+	5-Hydroxy-L-tryptophan	Amino acids and derivatives	Amino acids and derivatives	56-69-9	B	19887	23021	31386	35421	19823	31702	86551	99685	68457	9	9	9	12483	13805	14919	28392	32264	38786	39801	34613	32370	27549	C00643	ko00380,ko01100
pme2755	222	144	221.09	C8H15NO6	[M+H]+	N-Acetyl-D-glucosamine*	Others	Saccharides and Alcohols	7512-17-6	B	1228100	1062000	987880	966880	982910	926560	704500	678070	684260	715860	752260	787010	828050	971660	926620	565630	617450	652770	1003400	970530	974840	895710	C00140	ko00520,ko01100,ko02010
mws2608	222.1	84.05	221.09	C8H15NO6	[M+H]+	N-Acetyl-D-galactosamine*	Others	Others	1811-31-0	B	1344800	1110400	1145700	1019900	1168600	1037200	777760	916760	711830	838740	882310	864500	795710	1017100	954050	650490	570490	768730	956180	1039100	918760	891320	--	--
mws4174	222.1	138	221.09	C8H15NO6	[M+H]+	N-Acetyl-mannosamine	Others	Others	7772-94-3	B	80858	86797	106570	204750	185080	212900	34887	60565	46979	81054	146790	146230	74913	72966	78175	50837	61358	56369	98497	110860	109880	122510	--	--
mws5042	223.11	120.09	222.1	C11H14N2O3	[M+H]+	Glycylphenylalanine	Amino acids and derivatives	Amino acids and derivatives	721-66-4	B	80587	69250	74292	63497	69750	77377	82007	76732	70425	97576	86467	89114	127660	139170	134040	124980	113180	118060	99970	102110	102850	98482	--	--
Hmgp002239	223.1	153.01	222.126	C13H18O3	[M+H]+	(6S)-Dehydrovomifoliol	Others	Others	15764-81-5	B	6380.4	5919.7	4945.2	2804.3	3564.8	2561	3658.6	2365.3	3720	3035.6	2574.2	3044.6	3038.6	956.76	1276.9	1910.8	1946.6	3852.8	3657.9	3690.7	2552.3	3531	--	--
mws0520	224.09	136	223.084	C11H13NO4	[M+H]+	N-Acetyl-L-tyrosine	Amino acids and derivatives	Amino acids and derivatives	537-55-3	B	579100	559120	550320	366410	391620	355880	821380	765480	823680	4647.7	4099.3	3236.4	5203.6	7528	7663.4	10611	8063.6	9450.7	338730	315730	350430	317050	--	--
mws0119	227.2	227.2	228.209	C14H28O2	[M-H]-	Myristic Acid	Lipids	Free fatty acids	544-63-8	A	6958200	6375000	6977000	6048300	5817800	6248100	7843700	7102800	5617400	5926800	6596500	7208200	7287400	6626600	7864700	7023200	7444900	6061900	8165000	8673500	9021300	9379100	C06424	ko00061,ko01100
Lmhp001461	229.15	70.07	229.154	C11H20N2O3	[M+H]+	L-Prolyl-L-Leucine	Amino acids and derivatives	Amino acids and derivatives	52899-07-7	A	18810	18692	10900	14727	15617	13741	18286	18763	19269	13689	14856	8841.6	16862	16118	17629	11287	12704	13366	17178	16255	13814	14590	--	--
Lmhp001670	231.16	72.08	231.17	C11H22N2O3	[M+H]+	L-Valyl-L-Leucine	Amino acids and derivatives	Amino acids and derivatives	3989-97-7	A	23228	27210	34367	27535	25939	32874	42880	38097	41319	46266	50693	73084	26953	35261	42774	28407	34372	34466	38685	33123	41551	35275	--	--
Hmlp001371	235.11	120.08	234.1	C12H14N2O3	[M+H]+	Cyclo(Tyr-Ala)	Amino acids and derivatives	Amino acids and derivatives	21754-26-7	B	5335.4	4990.5	4797.2	4864.9	2371.4	1797.5	3988.9	4144.8	4616	37077	38934	42767	14362	14550	14971	11182	17269	13982	11387	18815	14604	12694	--	--
pmb0490	235.14	147.04	234.137	C13H18N2O2	[M+H]+	p-Coumaroylputrescine	Alkaloids	Phenolamine	34136-53-3	B	30866	26931	37308	29492	35219	31258	12504	7740.7	9478.6	127840	122520	140000	87767	96501	97330	6740.6	3491.2	5281.1	49917	47584	58257	55130	C18326	ko00330,ko01100
pmp000254	237.11	149.06	236.105	C13H16O4	[M+H]+	Z-6-Hydroxy-7-methoxydihydroligustilide	Others	Others	-	B	84246	79774	71215	51205	59532	59592	65449	60177	58657	51834	62649	58500	74505	57682	61670	56175	73352	52991	50945	58854	51596	46829	--	--
mws4176	237.12	120.09	236.116	C12H16N2O3	[M+H]+	L-Alanyl-L-Phenylalanine	Amino acids and derivatives	Amino acids and derivatives	3061-90-3	B	5403.8	4795.8	4877.9	6800.5	2321.7	4417	8464.4	8250.3	7596.5	9229.6	10187	10823	7667.4	10676	6390	7893	7473.5	4481.3	7606.9	6411	7077.3	4662.6	--	--
pme2827	239	223	240.245	C16H32O	[M-H]-	Palmitaldehyde	Others	Others	629-80-1	B	13198000	14037000	12304000	14437000	13414000	13816000	13161000	14020000	14251000	14233000	14716000	14327000	15543000	15394000	15101000	15342000	15256000	14989000	15998000	16324000	18118000	17930000	C00517	ko00071
mws1383	243.09	145	242.08	C12H10N4O2	[M+H]+	Lumichrome	Alkaloids	Alkaloids	1086-80-2	B	2979.9	3739.8	4037.2	3233.6	1382.3	4251.3	2575.5	2059.3	3737.9	1532.7	1803.5	3442.6	3920.5	3947.1	2894	3936.5	3599.8	3112.5	3066.8	2804.7	3296.9	3313.2	C01727	ko00740
pme0264	243.1	127	242.09	C10H14N2O5	[M+H]+	Thymidine	Nucleotides and derivatives	Nucleotides and derivatives	50-89-5	A	35433	35896	37632	20700	25780	22650	12670	13231	12289	4950.9	5205.2	9154.3	11649	13431	16493	15823	20170	16720	19212	21733	17841	16617	C00214	ko00240,ko01100
mws0359	241.22	241.22	242.225	C15H30O2	[M-H]-	Pentadecanoic Acid	Lipids	Free fatty acids	1002-84-2	B	78251	87319	79307	76124	89870	93224	102080	84408	95071	110930	104650	124410	104170	133460	121720	110120	107630	78966	100620	119730	117210	125960	--	--
pme3732	244.09	112	243.086	C9H13N3O5	[M+H]+	Cytidine	Nucleotides and derivatives	Nucleotides and derivatives	65-46-3	A	110310	99123	136750	43546	57829	55163	23933	51399	40248	18109	19584	15688	7422.3	9389.2	14371	6544.7	7772.6	9201.3	37103	39331	26341	50088	C00475	ko00240,ko01100,ko02010
mws0248	243.06	110	244.07	C9H12N2O6	[M-H]-	Uridine*	Nucleotides and derivatives	Nucleotides and derivatives	58-96-8	A	54389	37635	45888	38973	40239	36619	30655	31186	27606	25999	23224	20111	32220	35222	22155	24024	22657	20048	20284	25542	35159	36442	C00299	ko00240,ko01100,ko02010
mws0976	243.06	153	244.07	C9H12N2O6	[M-H]-	β-Pseudouridine	Nucleotides and derivatives	Nucleotides and derivatives	1445-07-4	A	21218	21051	20820	20100	21740	16844	5589.7	7159	4813.4	6140.5	6066.4	4055.3	6653.2	6120.8	12456	5714.9	6916.2	5469.3	12907	9521.3	9231.3	9164.8	C02067	ko00240,ko01100
Lmhp002031	245.18	86.1	245.186	C12H24N2O3	[M+H]+	L-Leucyl-L-Leucine	Amino acids and derivatives	Amino acids and derivatives	3303-31-9	B	25778	32266	27874	21835	26208	26358	38880	41960	36534	33735	35763	61575	32671	37895	34756	32211	27009	27608	34354	37117	35676	31383	--	--
pmb2591	245.09	203.2	246.1	C13H14N2O3	[M-H]-	Acetyltryptophan	Amino acids and derivatives	Amino acids and derivatives	2280-01-5	A	5753.2	5067.5	8531.1	3670.9	4141.6	3681.4	5387.9	6323.8	4860.8	9	9	7327	6646	6440.6	5751.5	9	9	9	6647.2	5060.9	3208.1	6425.4	C03137	--
mws0124	247.11	130	246.1	C13H14N2O3	[M+H]+	N-(3-Indolylacetyl)-L-alanine	Amino acids and derivatives	Amino acids and derivatives	57105-39-2	B	163740	177030	144530	133290	136410	141350	340870	305080	332690	9	9	9	9	9	9	9	9	9	126980	136290	125900	128920	--	--
Lmrj002087	247.13	86.09	246.121	C10H18N2O5	[M+H]+	L-Isoleucyl-L-Aspartate	Amino acids and derivatives	Amino acids and derivatives	-	B	10971	8657.1	6022.5	15015	14127	10851	58373	58642	55343	9	9	9	9	9	9	10836	13475	19901	22351	20521	18081	21932	--	--
pme2563	249.06	128	250.062	C8H14N2O5S	[M-H]-	γ-Glu-Cys	Amino acids and derivatives	Amino acids and derivatives	636-58-8	B	103010	110170	88358	47965	56509	53187	34408	27497	31399	157120	135140	104560	148400	195450	185800	12219	17372	20711	80639	48100	74529	80718	C00669	ko00480,ko01100
pme3961	252.11	136	251.102	C10H13N5O3	[M+H]+	Deoxyadenosine	Nucleotides and derivatives	Nucleotides and derivatives	958-09-8	A	10120	10264	12215	6346.1	8147.5	6298.3	7099.3	7540.7	6608.7	12780	8301.6	12864	12629	14180	18484	7030.4	8166.4	6885	6723.5	9388.7	10747	11342	C00559	ko00230,ko01100,ko02010
mws0361	253.22	235.19	254.225	C16H30O2	[M-H]-	Palmitoleic Acid	Lipids	Free fatty acids	373-49-9	A	6311.5	5982.5	5582.2	3935.5	5065.5	14646	7860.1	4627.4	7860.3	7061.9	6026.4	7416.2	8551.5	8354.7	10163	12936	7552.8	5457.4	8537	9286.1	10115	9089.6	C08362	ko00061
pma3101	256.2	124.1	256.082	C11H14NO6+	[M+H]+	Nicotinate D-ribonucleoside	Others	Vitamin	17720-18-2	B	57172	55427	68638	85390	88918	96745	88157	102320	83086	247370	224320	185950	72119	86600	109650	142730	144230	145990	122280	134140	150750	145800	C05841	ko00760,ko01100
pmn001578	255.23	255.23	256.24	C16H32O2	[M-H]-	Palmitic acid	Lipids	Free fatty acids	57-10-3	A	17300000	19880000	24079000	20344000	21336000	15086000	25739000	24993000	19091000	23080000	22730000	25087000	26678000	22797000	20880000	23236000	27893000	20993000	18088000	22869000	22465000	26057000	C00249	ko00061,ko00062,ko00071,ko00073,ko01040,ko01100,ko01212
mws0120	258.11	104.11	257.103	C8H20NO6P	[M+H]+	Choline alfoscerate	Lipids	PC	28319-77-9	B	105250	84080	116490	422880	326990	343230	523640	577180	550300	72221	87872	82249	181090	168410	134470	522150	450410	520350	319420	368980	366020	433630	C00670	ko00564,ko00565
mws1090	259.02	97	260.03	C6H13O9P	[M-H]-	Glucose-1-phosphate*	Others	Saccharides and Alcohols	59-56-3	B	688460	734250	684530	1065500	1177300	1219700	968270	1039400	1059200	761740	869020	907050	696520	599920	542090	939460	957210	811440	929060	940000	839360	877920	C00103	ko00010,ko00040,ko00052,ko00500,ko00520,ko00523,ko00561,ko01100,ko01110
mws0866	259.02	97	260.03	C6H13O9P	[M-H]-	D-Glucose 6-phosphate*	Others	Saccharides and Alcohols	56-73-5	B	732100	723240	700810	1091800	998740	1081100	957010	880670	943690	666120	714180	712630	594380	532610	582240	875900	895990	839910	934790	885710	910250	819120	C00092	ko00500,ko00562,ko00998,ko01100,ko01110
pme3313	259	97	260.03	C6H13O9P	[M-H]-	D-Fructose 6-phosphate*	Others	Saccharides and Alcohols	643-13-0	B	119460	123870	133170	175160	163400	128120	146570	105070	80195	291480	310940	195130	9	350260	9	104400	118430	139130	332260	275110	249350	214230	C00085	ko00052,ko00500,ko00710,ko01100,ko01110,ko01200
Lmtn004049	263.13	204.12	264.136	C15H20O4	[M-H]-	Abscisic acid	Organic acids	Organic acids	21293-29-8	A	6143.5	7879.8	5340.3	4109.1	5496.4	4088.8	11610	10390	10990	3927.1	3789.1	3937.7	14354	13320	12273	35143	38080	33709	12710	12724	12052	11283	C06082	ko00906,ko01100,ko01110,ko04075
Lmlp003161	265.15	177.06	264.147	C14H20N2O3	[M+H]+	Feruloylputrescine	Alkaloids	Phenolamine	-	A	99264	93463	93119	36250	47240	43141	5545.3	9	7299.5	1057000	901220	952480	224530	245650	201990	16041	13790	10696	207160	248480	261190	233280	C10497	ko00330,ko01100
Lmhp002001	265.15	72.08	265.155	C14H20N2O3	[M+H]+	L-Valyl-L-Phenylalanine	Amino acids and derivatives	Amino acids and derivatives	3918-92-1	B	9400	11840	10237	10002	10552	10808	19696	21150	24100	9934.4	16231	17968	14137	13650	15576	7344.6	13666	13668	9621.7	14736	10881	16586	--	--
Hmsn000210	133.01	115.01	266.224	C17H30O2	[M-H]-	Methyl 7,10-hexadecadienoate	Lipids	Free fatty acids	-	B	1402100	1605000	1338500	1983700	2477200	2237300	5174600	5427000	5489600	1500300	1740400	1945400	1678300	1388200	1586700	5318800	5477900	6570800	4060600	3294700	4282800	4293100	--	--
pme0230	268.1	136.06	267.097	C10H13N5O4	[M+H]+	Adenosine	Nucleotides and derivatives	Nucleotides and derivatives	58-61-7	A	2134000	1975000	2000300	930780	949270	948920	1041000	1007400	1166500	2317500	2106200	2009900	1115400	1301400	1253700	664630	703060	699180	1577500	1388600	1483900	1367100	C00212	ko00230,ko01100,ko02010
pme1184	268.1	152	267.097	C10H13N5O4	[M+H]+	Deoxyguanosine	Nucleotides and derivatives	Nucleotides and derivatives	961-07-9	A	36505	33421	33792	19188	25127	24990	22304	24679	22722	11233	17100	18631	15943	16744	19415	10307	11796	12336	19153	21047	21105	24058	C00330	ko00230,ko01100,ko02010
mws1060	267.07	135	268.081	C10H12N4O5	[M-H]-	9-(Arabinofuranosyl)hypoxanthine	Nucleotides and derivatives	Nucleotides and derivatives	7013-16-3	B	77482	85589	79636	70516	64095	68001	63166	66275	61413	85450	80008	69193	161130	169000	165360	24555	21594	20884	75303	79058	75108	80292	--	--
pmp000087	269.1	177.05	268.095	C13H16O6	[M+H]+	2-Feruloyl-sn-glycerol	Phenolic acids	Phenolic acids	-	B	22554	20898	21085	21278	29670	26658	15237	9025	16563	22929	19566	15929	3125.7	7785	10502	5771.2	8109.7	6553.1	12037	17597	20615	17453	--	--
Lmmn003323	271.23	225.22	272.235	C16H32O3	[M-H]-	2-Hydroxyhexadecanoic acid	Organic acids	Organic acids	764-67-0	A	44011	38574	33135	27934	28584	29338	35370	38869	37077	35525	35690	42515	32966	30155	33404	64842	72843	70641	78226	44383	38072	39170	--	--
pme1712	275	257	276.132	C11H20N2O6	[M-H]-	L-Saccharopine	Amino acids and derivatives	Amino acids and derivatives	997-68-2	B	23015	26354	23481	20360	24358	27093	54043	48571	36489	36562	28181	37524	33599	33951	32464	19846	16616	16910	38150	27904	31819	37303	C00449	ko00300,ko00310,ko01100,ko01110,ko01230
Lmlp012720	279.16	149.02	278.152	C16H22O4	[M+H]+	Dibutyl phthalate	Phenolic acids	Phenolic acids	84-74-2	A	14474000	15864000	13717000	12590000	15363000	10515000	15048000	14532000	13578000	14153000	14533000	14673000	15703000	14379000	16780000	12215000	15671000	13817000	10218000	10605000	11267000	11264000	C14214	--
mws5035	279.17	120.08	278.163	C15H22N2O3	[M+H]+	Leucylphenylalanine	Amino acids and derivatives	Amino acids and derivatives	56217-82-4	B	32803	45071	40312	34384	38055	31733	53941	52212	50758	33348	35129	43965	28949	42525	29722	31632	29479	32086	36079	40605	40565	49927	--	--
pmb1650	279.2	149.4	278.2	C18H30O2	[M+H]+	Octadeca-11E,13E,15Z-trienoic acid	Lipids	Glycerol ester	25575-00-2	A	6680900	7362200	6016900	5671200	7365200	4690700	6928300	6581900	6383400	6281800	6630900	7173500	7540600	6045100	7846600	5172600	7210100	6201400	4866200	4963800	4852700	4954800	--	--
pmb0889	279.23	95.1	278.225	C18H30O2	[M+H]+	Punicic acid	Lipids	Free fatty acids	544-72-9	A	102370	93892	92468	75697	73158	78862	95052	100660	92578	52358	49825	55953	131200	145670	158790	101110	100560	103850	90032	99740	103530	95227	C08364	--
mws0366	277.22	277.22	278.225	C18H30O2	[M-H]-	γ-Linolenic Acid*	Lipids	Free fatty acids	506-26-3	A	635670	706890	639690	1035800	1209800	1153600	1609700	1546100	1774800	1883700	1610200	1988700	6150000	6767300	6971000	5761800	5905000	6406800	2772200	3042700	3127200	3258500	C06426	ko00591,ko01040,ko01100
mws0367	277.22	277.22	278.225	C18H30O2	[M-H]-	α-Linolenic Acid*	Lipids	Free fatty acids	463-40-1	A	601830	623930	643040	991910	1074600	1068600	1490100	1408500	1584600	1691100	1410100	1739400	5397200	5722100	5751300	5037500	5160800	5430400	2496400	2607300	2887700	2703600	C06427	ko00592,ko01040,ko01100,ko01110
mws0629	281.11	166	280.106	C13H16N2O5	[M+H]+	L-Aspartyl-L-Phenylalanine	Amino acids and derivatives	Amino acids and derivatives	13433-09-5	B	10878	11018	10255	17283	19503	20363	27534	30814	32438	3109.9	3572.8	2327.2	1790.8	1427.4	4442.3	8082.9	12421	12310	15912	11496	12954	16298	--	--
mws1491	279.23	279.23	280.24	C18H32O2	[M-H]-	Linoleic acid	Lipids	Free fatty acids	60-33-3	B	3327300	3230300	3368900	3666300	4263700	4852500	6509300	7171000	8177900	9998500	9068100	10489000	23600000	25012000	20930000	25910000	26031000	24301000	12294000	15487000	15210000	14759000	C01595	ko00591,ko01040,ko01100
YC512118	282.28	247.24	281.272	C18H35NO	[M+H]+	Octadecenoic amide	Others	Others	-	A	68661	89895	60472	85949	89068	167140	131360	125230	105060	106690	183690	225350	353360	358340	383660	238160	269660	244010	228250	349660	335520	345580	--	--
mws2623	281.25	281.25	282.256	C18H34O2	[M-H]-	11-Octadecanoic acid(Vaccenic acid)*	Lipids	Free fatty acids	506-17-2	A	516780	608000	699530	579230	576950	511980	643480	625070	541890	763230	793960	1141400	1087600	1051600	956590	790350	800130	681360	693540	848830	753260	852630	--	--
mws0396	281.25	281.25	282.256	C18H34O2	[M-H]-	Elaidic Acid*	Lipids	Free fatty acids	112-79-8	A	1656300	1815800	2157900	1954100	1728200	1558200	2028600	2124300	1822400	2354100	2562100	3766100	3450900	3329500	3079200	2461500	2632700	2203500	2260400	2763800	2464700	2892100	C01712	--
pme1178	284.1	152	283.092	C10H13N5O5	[M+H]+	Guanosine	Nucleotides and derivatives	Nucleotides and derivatives	118-00-3	A	1250900	1315800	1431200	1055500	972430	1029600	1217300	1272600	1186600	733200	864160	863660	701960	798260	750130	663700	738900	725360	1058900	1042100	1058500	1101700	C00387	ko00230,ko01100,ko02010
pmp001252	284.13	147.04	283.121	C17H17NO3	[M+H]+	p-Coumaroyltyramine	Alkaloids	Phenolamine	36417-86-4	A	133350	149850	385080	3192200	4480400	3708600	9	9	9	577520	545430	891850	3608800	3412300	1954000	11879	15324	12694	1892100	1906800	1761000	1968000	--	--
mws0668	283.07	151	284.076	C10H12N4O6	[M-H]-	Xanthosine	Nucleotides and derivatives	Nucleotides and derivatives	146-80-5	B	29120	25350	29420	18683	17737	20739	14515	19524	17924	30454	32690	40877	19583	24226	25908	19814	20034	19331	25825	21400	25424	29848	C01762	ko00230,ko00232,ko01100,ko01110,ko02010
mws1489	283.26	283.26	284.272	C18H36O2	[M-H]-	Stearic Acid	Lipids	Free fatty acids	57-11-4	B	25385000	28610000	26369000	27713000	25743000	21760000	27603000	32953000	36928000	32754000	26510000	24626000	27772000	28526000	24226000	31484000	30257000	33817000	3980700	4248700	4698000	5197000	--	--
mws4017	285.22	285.22	286.23	C20H30O	[M-H]-	Ferruginol	Terpenoids	Ditepenoids	514-62-5	B	228860	265570	253360	276460	228430	208640	264930	295940	338430	309330	242990	230740	291410	259500	232730	321620	269790	311230	28168	30747	36771	36027	C09092	ko00904,ko01110
pmb3081	289	97	290.004	C6H11PO11	[M-H]-	Glucarate O-Phosphoric acid	Others	Saccharides and Alcohols	-	B	810540	1212300	877140	713290	604050	884780	1492000	706900	427730	6901900	4739400	3649800	9	9	9	1533700	1765500	1315300	2122100	3470800	2456200	2120400	--	--
pme3163	289	97	290.04	C7H15O10P	[M-H]-	D-Sedoheptuiose 7-phosphate	Others	Saccharides and Alcohols	2646-35-7	B	1014500	1015500	996400	1066600	974250	1216000	1809000	1157800	659360	6803700	4299400	3625700	9	9	9	1813400	1585300	1472000	2744800	4396600	2626000	2479000	--	--
pme0460	291.09	139.04	290.079	C15H14O6	[M+H]+	Epicatechin	Flavonoids	Flavanols	490-46-0	A	10479	13129	16170	10263	9838.4	5183.9	7282.2	12545	7665.6	41026	33326	34556	21797	14733	28054	12384	13968	15527	16102	12247	12201	12500	C09727	ko00941,ko01100,ko01110
pmb2657	289.1	97.1	290.123	C10H18N4O6	[M-H]-	Argininosuccinic acid	Organic acids	Organic acids	2387-71-5	B	41610	41584	39828	11068	10318	10865	8635.5	8894.8	11850	13037	9264.5	7975.9	9	9	9	10684	8018.2	11053	22871	7393.1	16647	17869	C03406	ko00220,ko00250,ko01100,ko01110,ko01230
pmb0494	295.17	207.07	294.158	C15H22N2O4	[M+H]+	Sinapoylputrescine	Alkaloids	Phenolamine	70185-57-8	A	21294	11929	16655	9	9	9	9	9	9	315770	271550	308300	49141	47752	44305	9	9	9	68936	78663	67122	77787	--	--
pma3606	295.2	179.2	294.219	C18H30O3	[M+H]+	9-Hydroxy-10,12,15-octadecatrienoic acid*	Lipids	Glycerol ester	-	A	86113	81196	90927	60838	67909	66606	83700	121010	73583	54249	48237	65499	100720	110050	124740	77736	76683	88960	83328	89497	82603	95615	--	--
pmb2792	293.21	193.1	294.219	C18H30O3	[M-H]-	13-HOTrE®*	Lipids	Free fatty acids	74784-20-6	A	31641	30046	29359	30694	31148	28751	29711	32400	30825	28331	31428	32382	28782	27167	34616	27676	32818	29534	28144	29619	28547	28887	--	--
Lmqp000329	296.07	104.11	295.056	C8H14N3O7P	[M+H]+	5-Aminoimidazole ribonucleotide	Nucleotides and derivatives	Nucleotides and derivatives	25635-88-5	A	38288	49627	59677	155520	157220	170320	532450	656360	672210	41735	59705	61646	47930	50632	45091	832130	776010	826120	183490	218020	262580	236280	--	--
Rfmb091	295.23	195.14	296.235	C18H32O3	[M-H]-	9-Hydroxy-10,12-octadecadienoic acid*	Lipids	Free fatty acids	15514-85-9	A	44368	40249	41056	32575	32625	32127	40160	43666	37211	21814	20731	32991	59722	68808	72585	42698	42892	43131	43300	45979	44285	41302	--	--
pmb2778	295.23	277.3	296.235	C18H32O3	[M-H]-	9,10-EODE	Lipids	Free fatty acids	65167-83-1	A	74030	75046	76702	58479	66736	64427	74830	84304	79840	44141	40020	80315	106670	122530	130920	80548	82178	93305	78928	77850	79446	79804	--	--
Rfmb090	295.23	195.14	296.235	C18H32O3	[M-H]-	13-Hydroxy-9,11-octadecadienoic acid*	Lipids	Free fatty acids	5204-88-6	A	53740	51162	52908	40265	41296	42247	46533	51470	48800	26921	25478	39861	78853	85979	87502	52405	51660	58594	51042	52264	52162	52536	--	--
pme1474	298.1	136	297.09	C11H15N5O3S	[M+H]+	5'-Deoxy-5'-(methylthio)adenosine	Nucleotides and derivatives	Nucleotides and derivatives	2457-80-9	A	4725800	4948600	4884000	4444900	4424300	4663600	5078500	5247500	4987700	2346400	2179100	2201500	4134100	4529800	4062500	813290	834000	861650	3846800	3914100	3914100	3738500	C00170	ko00270,ko00908,ko01100
pmf0297	297.32	183.1	298.324	C20H42O	[M-H]-	1-Eicosanol	Lipids	Glycerol ester	629-96-9	B	4417	3637.9	19598	4483.1	3802.1	3406.1	4297.3	3971.7	3911.1	3647.3	4330.9	8965.2	4297.5	3433.3	6563.9	4341.2	4068.3	2819.8	6217.5	3184.9	3764.4	2510.2	--	--
Zmxn001997	299.08	137.02	300.084	C13H16O8	[M-H]-	Isosalicylic acid O-glycoside*	Phenolic acids	Phenolic acids	-	A	274490	283690	264850	255040	234810	217840	185380	180020	194610	1374800	1263500	1549600	206800	226620	224810	38900	36650	39168	430970	398770	389420	399300	--	--
Hmtn001302	299.08	137.02	300.085	C13H16O8	[M-H]-	Glucosyloxybenzoic acid*	Phenolic acids	Phenolic acids	-	A	142900	120670	125490	115870	108990	122560	81821	89177	88796	645200	623020	726500	97041	111050	110880	17898	16374	21353	206900	267030	205120	210520	--	--
HJN002	299.08	137.02	300.085	C13H16O8	[M-H]-	Salicylic acid O-glycoside*	Phenolic acids	Phenolic acids	-	A	294710	247840	259320	256620	251320	245440	175120	189050	192180	1229800	1063900	1488100	205120	245380	216710	42350	46095	56505	414270	392620	406760	366640	--	--
Lmqn008288	299.26	299.26	300.267	C18H36O3	[M-H]-	3-Hydroxy-stearic acid	Lipids	Free fatty acids	17773-30-7	B	316710	363650	378000	335700	320670	331090	330710	337560	277170	335750	386590	519850	304480	334160	400670	246490	461580	324010	349120	351670	390460	368090	--	--
mws1375	304.15	185.09	303.143	C12H21N3O6	[M+H]+	Nicotianamine	Amino acids and derivatives	Amino acids and derivatives	34441-14-0	B	133280	106800	115630	79805	70266	72615	60807	62744	38246	32222	30545	51430	109360	75514	68701	51553	36354	60564	70799	132430	94483	37998	C05324	--
pme1086	306.08	143	307.084	C10H17N3O6S	[M-H]-	Glutathione reduced form	Amino acids and derivatives	Amino acids and derivatives	70-18-8	B	770510	919170	624500	1348100	1357200	1390400	1329500	1465300	1436500	306740	403160	416830	477540	519380	642570	720220	955670	838220	817640	705890	807790	703570	C00051	ko00270,ko00480,ko01100,ko02010
pmb2855	307	145	308.122	C11H20N2O8	[M-H]-	L-Glutamine O-glycoside	Amino acids and derivatives	Amino acids and derivatives	-	B	13130	14159	14488	71759	63017	61031	71105	79885	70801	165500	145820	135410	77769	56167	54733	35041	29044	26846	61935	54200	59524	58631	--	--
pmb2857	308.1	146.1	309.106	C11H19NO9	[M-H]-	L-Glutamic acid O-glycoside	Amino acids and derivatives	Amino acids and derivatives	-	A	7343.7	7574.4	6498.8	14511	13392	11528	19404	22733	21781	19623	18161	13240	14289	8882.2	10177	11883	13958	12180	18124	15732	13088	15226	--	--
pmb2789	309	209	310	C18H30O4	[M-H]-	13-HpOTrE(r)*	Lipids	Glycerol ester	121107-97-9	B	10923	13147	5883	9096.5	9468.9	10757	8450.1	8077.2	9642.4	11520	8694.4	28246	8170.3	14097	34942	7469.7	8118.1	7771.8	9152.8	10014	9311.3	9243.2	--	--
pmb2791	309.21	209.1	310.1	C18H30O4	[M-H]-	9-HpOTrE*	Lipids	Glycerol ester	111004-08-1	B	7355.8	7384.1	7136.1	6918.5	7113	6861.6	7565	8550.7	8518.2	6892.5	7460.3	8683.7	6949.8	6958.6	9942.2	6456	5139.4	6002.9	8164.6	6774.7	7876.9	7410.1	C16321	ko00592,ko01110
pmn001606	309.28	309.3	310.287	C20H38O2	[M-H]-	Eicosenoic acid	Lipids	Free fatty acids	26764-41-0	B	44063	39487	37536	34835	34669	37257	46436	44735	32544	34717	40278	40372	39389	41055	57500	45521	47435	34080	62438	54793	59503	59575	C16526	ko01040
pme3967	312.13	180	311.123	C12H17N5O5	[M+H]+	2-(Dimethylamino)guanosine	Nucleotides and derivatives	Nucleotides and derivatives	2140-67-2	B	37602	34463	38266	28837	27589	33677	31944	35214	33267	16941	17656	18115	11845	13508	15475	40871	47341	49042	30954	34299	33156	31703	--	--
pmb2804	311.1	171.3	312.1	C18H32O4	[M-H]-	13-HPODE	Lipids	Glycerol ester	33964-75-9	B	2615.3	2295.6	2729.7	2130.3	2380.9	3133.7	8336.3	10634	10150	511.52	1169.1	1173.2	2041.8	1993.3	2620.2	2594.7	4058.6	3606.5	3311.9	3185.8	3608.5	1917.4	C04717	ko00591,ko01100
Rfmb087	311.22	293.21	312.23	C18H32O4	[M-H]-	13-Oxo-9-hydroxy-10-octadecenoic acid	Lipids	Free fatty acids	-	A	6267	4818.2	6102.5	5706.3	5154.1	5479.9	6492.1	8153.5	7556.5	3536.5	2755.1	3478.3	5320.5	4101.9	6255.6	3890.5	3583.5	3729.8	5346.1	5896.6	3497.1	4242.6	--	--
HJN014	312.12	312.12	313.131	C18H19NO4	[M-H]-	Trans-N-feruloyl-tyramine*	Others	Others	-	A	5150	14293	13200	119180	181590	141520	9	9	9	79361	68911	101120	282330	302110	236720	10111	7039.2	9	98901	107140	85120	106610	--	--
mws1433	314.14	177.05	313.131	C18H19NO4	[M+H]+	Feruloyltyramine*	Alkaloids	Phenolamine	66648-43-9	A	201710	244420	406390	2882000	4104900	3556200	2333.8	7861.3	7082.8	2048600	1792400	2287700	6442700	7099100	5660800	97697	103280	102160	2852100	2846900	2792800	2842200	C02717	--
pmb2871	315.07	153	316.079	C13H16O9	[M-H]-	2,5-Dihydroxy benzoic acid O-glucoside*	Phenolic acids	Phenolic acids	-	A	70519	73485	76230	66092	65293	57233	9	6820.5	11767	877460	1221800	1392700	103570	101460	95178	9	9	9	278160	262730	264520	231350	--	--
pmn001367	315.07	153.02	316.079	C13H16O9	[M-H]-	Protocatechuic acid-4-glucoside*	Phenolic acids	Phenolic acids	-	A	77187	74680	78901	66638	64281	65491	7180.3	11584	8323.6	1039500	1556500	1704300	125500	123820	119550	9	9	9	281760	306420	305520	261400	--	--
mws0582	322.11	130	321.099	C11H19N3O6S	[M+H]+	S-(Methyl)glutathione	Amino acids and derivatives	Amino acids and derivatives	2922-56-7	B	114400	260940	320340	68809	65280	172060	15029	29151	23394	1102800	1226500	828340	633190	727410	724120	164230	122130	236910	270930	296750	269900	320720	C11347	--
pme2074	322.4	129.7	323.21	C18H29NO4	[M-H]-	N-[(-)-Jasmonoyl]-(L)-Isoleucine (JA-L-Ile)	Organic acids	Organic acids	120330-93-0	B	1619.5	1362.1	1404.3	2369.6	2538.9	2096.7	2607.7	2694.2	1777.2	843.14	592.59	603.67	1775.9	1613.1	2031.5	338.19	257.63	206.72	1437.1	1359.2	1484.7	1204.1	C18699	ko04075
pme3188	323.03	211	324.036	C9H13N2O9P	[M-H]-	Uridine 5'-monophosphate	Nucleotides and derivatives	Nucleotides and derivatives	58-97-9	B	22942	21135	19905	16960	18023	20912	23670	29323	20966	16301	17583	21371	11021	8946.8	8879.3	4825.8	10488	14680	16489	25018	17958	21080	C00105	ko00240,ko01100
YC512115	325.15	163.13	324.147	C19H20N2O3	[M+H]+	Nicotine-Hex	Alkaloids	Alkaloids	-	B	10385	13014	16260	30637	30204	23410	4493.7	5352.1	6290.8	19056	20314	27041	18186	17524	22479	6663.5	9396.4	10393	13101	28656	26584	18442	--	--
mws0983	326.31	62.06	325.298	C20H39NO2	[M+H]+	N-Oleoylethanolamine	Others	Others	111-58-0	B	34625	55737	60901	53367	55151	50074	103180	123950	107990	128780	142200	158600	127150	133000	132220	72370	76375	68701	87971	97841	97969	102100	C20792	--
pmn001419	325.09	163.04	326.1	C15H18O8	[M-H]-	1-O-[(E)-p-Cumaroyl]-glucose	Phenolic acids	Phenolic acids	-	B	155150	190870	175880	83235	89533	83425	48031	41271	50084	568840	592310	507750	291240	264040	269370	37148	47632	44636	184910	207840	239430	225570	--	--
pmn001690	327.14	165.09	328.152	C16H24O7	[M-H]-	3-Hydroxy-4-isopropylbenzylalcohol 3-glucoside	Phenolic acids	Phenolic acids	-	B	20085	21911	19798	17991	19667	13896	12868	12126	12546	106780	111110	94297	47323	59712	45446	63275	61836	60958	47290	52837	50216	58622	--	--
mws0884	328.05	134.2	329.053	C10H12N5O6P	[M-H]-	Cyclic AMP	Nucleotides and derivatives	Nucleotides and derivatives	60-92-4	B	62436	68882	60392	45982	48373	43966	64930	60883	53300	19945	17758	18364	9957.4	9731.5	11370	22868	22975	23001	38592	34106	35562	32708	C00575	ko00230,ko01100
pmn001692	328.12	295.09	329.126	C18H19NO5	[M-H]-	3-O-Acetylhamayne	Alkaloids	Alkaloids	-	A	9	9	9	3341	7263.6	4963.7	9	9	9	30075	26647	41811	29322	25386	21165	9	9	9	13703	13748	16395	16313	C12165	--
pmn001517	329.12	167	330.131	C15H22O8	[M-H]-	3,4,5-Trimethoxyphenyl-Glucoside	Phenolic acids	Phenolic acids	-	B	554160	520560	412910	77238	118220	81470	27019	62693	25886	873150	643040	639360	165550	186450	167060	11569	12399	13337	281750	247330	306030	294640	--	--
pmn001694	329.23	229.15	330.241	C18H34O5	[M-H]-	9,10,13-Trihyroxy-11-octadecadienoic acid	Lipids	Free fatty acids	-	A	104830	111850	117980	143960	151290	147220	156950	149620	152560	32473	31741	41310	48441	59682	60189	68666	64111	62260	100850	105710	96841	101660	--	--
pmp001284	331.28	313.27	330.277	C19H38O4	[M+H]+	Monopalmitin	Lipids	Glycerol ester	542-44-9	B	93440	74061	65105	71123	69787	55754	56399	101330	114360	96792	77296	75983	131370	87199	128990	117790	66860	81101	78043	88374	100930	95712	--	--
pme3184	332.08	136	331.068	C10H14N5O6P	[M+H]+	2'-Deoxyadenosine-5'-monophosphate	Nucleotides and derivatives	Nucleotides and derivatives	653-63-4	B	56981	73551	55777	105620	97725	91625	86518	97460	75058	67287	64471	85782	37157	46227	33574	216750	188920	202760	87268	89269	114010	95965	C00360	ko00230,ko01100
pmb0789	332.13	152.07	331.127	C14H21NO8	[M+H]+	Pyridoxine-5'-O-glucoside	Others	Vitamin	-	B	194900	181380	152190	331110	258810	249990	292910	270130	322910	185220	258040	242600	93632	89867	110070	695070	735750	514570	258240	246690	219040	231220	C03996	--
pmc0066	333.05	137.05	332.052	C10H13N4O7P	[M+H]+	2'-Deoxyinosine-5'-monophosphate	Nucleotides and derivatives	Nucleotides and derivatives	3393-18-8	B	9	9	9	694260	554120	525940	1405600	1441300	1427400	274270	491130	531240	117290	90122	74664	1101500	1061500	1043900	179000	200770	215300	215180	C06196	ko00230
pmn001518	331.07	169.01	332.074	C13H16O10	[M-H]-	1-O-Galloyl-glucose	Phenolic acids	Phenolic acids	58511-73-2	A	13230	14500	14081	14690	11015	14946	19407	17001	16148	104160	120460	142050	16314	10080	11553	9494.3	9089.8	8110.9	34139	35766	28582	31960	C01158	--
mws0675	335.06	123	334.057	C11H15N2O8P	[M+H]+	β-Nicotinamide mononucleotide	Nucleotides and derivatives	Nucleotides and derivatives	1094-61-7	B	12285	5472.6	5639.8	21867	61481	36201	49810	55267	56121	10023	14962	21598	8121.5	4094.1	9320.1	23488	24756	23946	31768	44147	48938	30900	C00455	ko00760,ko01100
pme3311	339	97	340.12	C6H14O12P2	[M-H]-	D-Fructose-1,6-biphosphate	Others	Saccharides and Alcohols	-	B	8203.6	7438.7	5205.6	6925.8	9578.8	5991.7	9096.3	6486.3	5295.3	13632	21170	21694	9	9	16255	23943	18170	21844	14574	14138	16873	13819	C00354	ko00400,ko00710,ko01100,ko01110,ko01200
mws1080	341.11	179	342.116	C12H22O11	[M-H]-	Galactinol	Others	Saccharides and Alcohols	3687-64-7	A	1373900	1315000	1467500	1836200	1858200	2504700	4808500	6458800	5969100	2061300	2913000	3119800	2275200	2603800	3199800	7758200	7928600	7362500	2184100	3039800	2114900	2623200	C01235	ko00052,ko01100
mws5038	341.11	89.02	342.116	C12H22O11	[M-H]-	Isomaltulose	Others	Saccharides and Alcohols	13718-94-0	A	319720	384880	429840	570900	545010	580740	1145300	1225300	829040	719120	1057700	1045300	524170	570250	683190	1361500	1361200	1383100	436940	825160	414330	465490	C01742	--
mws1333	341.11	113	342.116	C12H22O11	[M-H]-	Melibiose	Others	Saccharides and Alcohols	585-99-9	A	141690	137940	161330	204870	209820	263510	639120	695670	513600	209180	366360	319510	242890	307330	358290	921460	824180	677330	236390	395030	207680	228450	C05402	ko00052,ko01100,ko02010
pme0519	341.11	119	342.116	C12H22O11	[M-H]-	D-(+)-Sucrose	Others	Saccharides and Alcohols	57-50-1	A	451330	384020	589770	533560	760070	922530	1954800	2582700	2027600	688740	896020	1047500	751740	1070600	1120500	3433800	3065300	2836800	699350	1215600	718430	884020	C00089	ko00052,ko00500,ko01100,ko01110,ko02010
mws0264	341.11	119	342.116	C12H22O11	[M-H]-	D-(+)-Trehalose	Others	Saccharides and Alcohols	99-20-7	A	203720	110170	177000	158090	241100	330680	892650	896330	739380	251560	378390	325200	256050	219200	414470	968380	828930	976180	298160	373820	264270	292870	C01083	ko00500,ko01100,ko01110,ko02010
pmb2211	343.3	240.7	342.288	C19H38N2O3	[M+H]+	Cocamidopropyl betaine	Alkaloids	Alkaloids	4292-10-8	A	11855	22500	12491	14841	9929	16193	13357	21504	26198	20326	15356	13756	19778	19735	22951	14631	12812	10260	19184	18280	18125	17044	--	--
Zmln000899	343.11	181.05	344.111	C15H20O9	[M-H]-	Syringic Aldehyde-glucoside	Phenolic acids	Phenolic acids	-	B	16155	18628	15352	12502	11678	11023	8475.2	6839.6	6179.2	60106	47198	61213	22415	23325	22818	10571	18835	12119	27336	25057	22218	13661	--	--
mws0609	344.04	150	345.047	C10H12N5O7P	[M-H]-	Guanosine 3',5'-cyclic monophosphate	Nucleotides and derivatives	Nucleotides and derivatives	7665-99-8	B	60082	55457	57947	67307	75140	76265	69278	79098	72007	41286	36669	29520	21865	26817	23411	34749	29495	29579	57534	64633	34189	48817	C00942	ko00230,ko01100
pmb0801	346.11	184.1	345.106	C14H19NO9	[M+H]+	4-Pyridoxic acid-O-glucoside	Others	Vitamin	-	B	19960	18260	21666	12703	13364	8917.6	9	5521.6	3940.9	68314	62714	67652	13419	11858	18758	3711.5	4301.8	4059	23514	27662	17725	17787	--	--
pmb0981	348.07	136	347.063	C10H14N5O7P	[M+H]+	Adenosine 5'-monophosphate	Nucleotides and derivatives	Nucleotides and derivatives	61-19-8	B	180440	158920	164420	155450	147380	218060	216640	369320	232320	148210	302640	231040	146140	156170	144970	289490	288180	281040	193810	220830	170940	233210	C00020	ko00230,ko00908,ko01100,ko01110
Lmhp011388	353.27	261.22	352.261	C21H36O4	[M+H]+	2-γ-Linolenoyl-glycerol*	Lipids	Glycerol ester	-	B	3419.1	2778.7	3127.3	5228.6	8366.4	4367.9	9212.9	9395.5	8484.1	19631	17175	23329	42888	48677	59964	69419	67882	88751	22412	30667	30459	30893	--	--
Lmhp011562	353.27	261.22	352.261	C21H36O4	[M+H]+	1-α-Linolenoyl-glycerol*	Lipids	Glycerol ester	-	B	3144.8	3251.4	2844.9	6604.4	7681.1	6061	14553	15261	15944	27108	21449	25642	102490	105960	129910	113610	113310	127090	38645	44512	45656	45492	--	--
mws0178	353.09	191.01	354.095	C16H18O9	[M-H]-	Chlorogenic acid	Phenolic acids	Phenolic acids	327-97-9	B	66637	49227	41009	44287	37527	37863	62066	34358	40842	33526	43483	23993	342190	185650	40483	43414	167310	28488	74986	53138	56905	52242	C00852	ko00940,ko00941,ko00945,ko01110
pmb0890	355.28	263.3	354.277	C21H38O4	[M+H]+	MAG(18:2)	Lipids	Glycerol ester	-	B	121880	111330	126890	145060	189610	130590	195470	211510	193640	712130	668610	833060	1086300	1068200	1352500	1475300	1471400	1837400	599140	718240	739650	753480	--	--
Lmhp012042	355.28	263.24	354.277	C21H38O4	[M+H]+	2-Linoleoylglycerol*	Lipids	Glycerol ester	-	B	28385	25027	29292	32419	40422	28527	40943	44230	44379	155790	151520	175580	228740	249790	290650	346190	330340	420720	141100	154740	162250	176910	--	--
Lmhp112042	355.28	263.24	354.277	C21H38O4	[M+H]+	1-Linoleoylglycerol*	Lipids	Glycerol ester	2277-28-3	B	10670	11630	10591	15274	16734	13374	38567	34877	36796	93092	85729	82135	200640	203560	217330	241110	245220	311890	81993	107670	111330	111200	--	--
Zmhn002422	355.1	193.05	356.11	C16H20O9	[M-H]-	Feruloyl glucose	Phenolic acids	Phenolic acids	-	A	581650	585570	543940	253430	279030	290900	174470	196560	194660	166770	175910	175470	95195	94409	93440	32998	32866	37930	215820	246810	247800	249620	C17759	--
Cmbn003496	325.09	119.05	356.111	C16H20O9	[M-H]-	5-O-Feruloyl-L-arabinose	Others	Saccharides and Alcohols	-	A	105760	97057	101000	51927	49491	53134	21997	34071	30201	344420	378960	363650	143080	173210	165210	26378	26659	27987	133010	135290	131700	124440	--	--
mws1526	359.13	197	358.126	C16H22O9	[M+H]+	Sweroside	Terpenoids	Sesquiterpenoids	14215-86-2	B	41745	43590	70413	18148	23333	20388	11079	12682	13712	224840	194930	182600	35537	38094	33432	10580	8821.5	9597.4	66782	68731	58029	68566	C17071	--
Lmdn004267	357.13	151.04	358.142	C20H22O6	[M-H]-	Epipinoresinol*	Lignans and Coumarins	Lignans	24404-50-0	A	9	9	900.99	2026.6	9	9	9	2169.5	2619.3	3117.7	3744.3	5190.8	23302	21051	20877	25364	23710	23429	8769.9	10151	10466	9899.4	--	--
mws0097	357.13	151	358.142	C20H22O6	[M-H]-	Pinoresinol*	Lignans and Coumarins	Lignans	487-36-5	A	9	9	9	2372.5	2142.5	2094.2	3288.3	3304.1	2695.1	3289.9	3112.5	4002.4	26479	23850	27046	25949	24675	23762	8957.1	8804	8164.3	8280.1	C05366	ko00998,ko01110
pme0085	359.08	196.7	360.084	C18H16O8	[M-H]-	Rosmarinic acid	Phenolic acids	Phenolic acids	537-15-5	B	61082	66100	44630	33284	35863	30241	9408.2	5050.5	7278.1	49668	54361	45622	13008	6226.3	6443.7	9	9	9	31142	23228	33181	34364	C01850	ko00350,ko01100
pmb3107	359.1	182.1	360.106	C15H20O10	[M-H]-	Glucosyringic Acid	Phenolic acids	Phenolic acids	-	A	6358800	7042700	7092600	3048900	3095300	3101500	2198700	2186100	2232800	6382900	5951900	5971700	2437400	2045900	2425200	342870	347320	347100	3284100	3602000	4016300	3902300	--	--
mws5040	365.11	203.05	364.078	C12H21O11Na	[M+H]+	Turanose	Others	Saccharides and Alcohols	547-25-1	B	204190	201310	163720	192680	179430	155920	294600	357120	291600	284790	315730	301610	340580	248020	282860	285340	276630	306030	238570	312700	266650	256650	C19636	--
pmb0964	366.2	204.1	365.17	C16H23N5O5	[M+H]+	Isopentenyladenine-7-N-glucoside	Nucleotides and derivatives	Nucleotides and derivatives	-	B	34153	26661	46295	37928	37413	43022	30281	44804	28972	75380	70798	66226	30073	32437	48496	35249	43006	43109	47103	44449	47382	46985	--	--
mws0055	373.13	343	372.121	C20H20O7	[M+H]+	Tangeretin	Flavonoids	Flavonols	481-53-8	B	50243	34288	45741	35199	187020	33053	29054	24001	40958	78417	22557	65900	23790	4060300	27214	49066	22931	18071	305990	284930	280190	278520	C10190	--
mws0011	371.13	209	372.142	C17H24O9	[M-H]-	Syringin	Phenolic acids	Phenolic acids	118-34-3	B	121510	89302	86175	30824	33959	30318	12789	11733	5233.1	13869	17694	12420	17069	18920	17842	9	9	9	25528	25788	27770	32163	C01533	ko00940
mws0232	377.15	243	376.138	C17H20N4O6	[M+H]+	Riboflavin	Others	Vitamin	83-88-5	B	10376	9643.5	10115	7097.2	7993.9	6117.2	4976	5969.1	6804	9263.5	10183	9771.7	13469	9788	10073	4059.3	4089.9	4689.3	9547.5	8120.6	6810.5	8011.4	C00255	ko00740,ko01100,ko01110,ko02010
pmn001661	381.19	337.2	382.199	C20H30O7	[M-H]-	Cinncassiol C1	Phenolic acids	Phenolic acids	73613-35-1	B	39192	52014	40981	47441	49730	51359	53716	54158	51907	20107	23933	20706	11635	9845.8	10226	29106	36441	32771	37990	33107	34925	34324	C17643	--
pme3337	384.12	252	383.108	C14H17N5O8	[M+H]+	N6-Succinyl Adenosine	Nucleotides and derivatives	Nucleotides and derivatives	4542-23-8	A	190280	187340	208660	122720	116660	135320	69641	77302	64461	1390900	1259400	1326300	577340	636200	653420	330200	370680	357540	456900	431250	491290	477720	--	--
pme1286	385.13	250	384.122	C14H20N6O5S	[M+H]+	S-(5'-Adenosy)-L-homocysteine	Amino acids and derivatives	Amino acids and derivatives	979-92-0	B	133920	9	175470	159380	103360	134540	86001	107610	134940	9	17136	27333	50036	49746	58556	34009	39023	45036	77194	82327	116240	90884	C00021	ko00270,ko01100,ko01230
Zmhn002227	385.11	223.06	386.121	C17H22O10	[M-H]-	Sinapic acid-glycoside	Phenolic acids	Phenolic acids	-	B	8983.9	13667	16420	1923.5	3596.5	3254.2	1104.2	3398.7	750.87	108620	74440	86416	22540	24266	16566	5741.4	9565.6	5353.5	28941	25316	22301	35270	--	--
pmn001423	385.19	223.13	386.194	C19H30O8	[M-H]-	Roseoside	Others	Others	54835-70-0	B	158040	165030	197540	91871	80411	135550	97543	95051	105830	1828800	1500300	1408200	435380	488900	324030	505530	486220	515300	516090	541210	525320	533940	--	--
pme2735	399.2	250	398.137	C15H22N6O5S	[M+H]+	S-Adenosylmethionine	Amino acids and derivatives	Amino acids and derivatives	29908-03-0	B	13322	6981.3	21060	29234	25997	12050	12814	12719	12133	21568	31961	37795	43623	19559	52346	6122.2	6638.8	11865	13533	32958	31612	33616	C00019	ko00261,ko00270,ko00330,ko00908,ko01100,ko01110,ko01230,ko04122
mws0043	403.14	373.1	402.131	C21H22O8	[M+H]+	Nobiletin	Flavonoids	Flavonoid	478-01-3	B	100970	82130	116480	63066	312140	54638	50497	34569	66516	91063	44804	90361	34234	6370500	45856	70065	49880	28452	612730	515050	518800	501560	C10112	--
Cmjn004337	401.14	269.1	402.153	C18H26O10	[M-H]-	Benzyl-O-glucose-xyranoside	Others	Others	-	B	179750	159950	167670	62848	83354	128170	87324	69618	77841	753960	829040	1011800	312480	231510	238250	272560	250950	208210	297100	282030	297180	323900	--	--
pmn001394	405.12	243.1	406.126	C20H22O9	[M-H]-	2,3,5,4'-Tetrahydroxystilbene-2-O-D-glucoside	Others	Stilbene	-	B	127990	125370	134890	44065	36767	47407	10956	13080	12652	97555	79210	67830	9	11854	18833	44055	48546	32658	43683	45945	54128	57453	--	--
pmp001020	414.34	414.3	413.329	C27H43NO2	[M+H]+	Korseveridine*	Alkaloids	Steroid alkaloids	20072-14-4	B	9	9	9	9	9	9	9	9	9	44558	34778	56866	73281	87002	83521	9941.1	10537	9912.4	27673	22128	20301	23949	--	--
pmp001018	414.34	414.3	413.329	C27H43NO2	[M+H]+	Puqiedinone*	Alkaloids	Alkaloids	96997-98-7	B	9	9	9	9	9	9	9	9	9	33024	31988	40984	71118	76346	76961	8764.1	16200	6603.6	22702	20842	24853	23302	--	--
pmp000132	416.32	398.3	415.309	C26H41NO3	[M+H]+	Pingbeinone	Alkaloids	Alkaloids	125292-91-3	B	84468	82686	83104	74456	71372	64517	72816	66953	55368	70827	76182	80804	68510	68967	88189	72272	77423	64640	47341	58415	50439	52380	--	--
pmp001022	416.35	416.4	415.345	C27H45NO2	[M+H]+	Tortifoline*	Alkaloids	Steroid alkaloids	-	B	65416	66012	53720	58457	51607	31871	44608	36093	31861	35981	43619	61276	45140	55311	88736	47286	65997	41280	15469	25165	17728	20807	--	--
pmp001021	416.35	416.4	415.345	C27H45NO2	[M+H]+	Ebeiedine*	Alkaloids	Steroid alkaloids	25650-70-8	B	47963	33063	37064	34354	33041	26764	27558	25555	20608	15361	29946	36520	30773	23423	51176	24800	39888	20790	11046	17005	15040	15452	--	--
Hmcn002743	417.15	181.04	418.162	C22H26O8	[M-H]-	Lirioresinol-A	Lignans and Coumarins	Lignans	21453-71-4	B	9478.6	9234.7	16660	12733	24565	14544	2116.6	2235.9	1667.1	30719	40939	49945	48995	65413	67302	12838	14113	14661	22470	24017	25348	25649	--	--
pmn001663	417.16	402.1	418.163	C22H26O8	[M-H]-	Syringaresinol	Lignans and Coumarins	Lignans	21453-69-0	A	2275.2	1929.7	4275.6	2520.1	4611.1	2777.4	355.52	201.99	247.77	6202.2	9830.9	11335	11529	13424	13948	2818.1	3542.6	3426.5	5586.4	4781.3	4348.8	5338.8	C10889	--
mws2523	421.08	241.1	422.083	C12H23O14P	[M-H]-	Trehalose 6-phosphate	Others	Saccharides and Alcohols	4484-88-2	B	22326	22679	21834	29102	32813	38422	37406	34732	33931	10572	12547	10234	8811.2	10763	9266.8	36725	32610	33986	23592	21356	24253	25144	C00689	ko00500,ko01100,ko01110
pmb0864	426.26	285.24	425.254	C19H40NO7P	[M+H]+	LysoPE 14:0*	Lipids	LPE	-	A	13444	12139	13583	15074	12920	13655	15773	17925	15424	23548	28177	26021	27257	22472	27149	29327	33677	32085	20188	22792	23978	24219	--	--
mws0048	431.1	311	432.106	C21H20O10	[M-H]-	Apigenin-8-C-Glucoside (Vitexin)*	Flavonoids	Flavonoid carbonoside	3681-93-4	B	9	9	9	9	3511.2	1670.4	3584.3	1836.7	5397.8	26345	28929	44512	41038	56372	46379	14295	16470	10477	13961	17646	19812	11658	C01460	ko00941,ko00944
mws1434	431.1	311	432.106	C21H20O10	[M-H]-	Apigenin-6-C-glucoside (Isovitexin)*	Flavonoids	Flavonoid carbonoside	29702-25-8	B	3067.3	9	3875.8	1583.3	3835.5	3365.5	9	9	5269.1	32460	31950	37825	39735	62665	57535	14497	21764	9434.8	16906	17262	18482	19951	C01714	ko00944
pmn001587	431.12	269.1	432.127	C18H24O12	[M-H]-	Asperulosidic acid	Terpenoids	Monoterpenoids	25368-11-0	A	5404.3	5140.6	4506.1	4624.6	3919.7	2283.8	1607.8	1257.8	3247.9	8564.2	7187.7	11806	3211	3069.3	3985.3	2341.3	1602.5	1840.2	3721.2	4761.2	5352.5	5748.1	--	--
Zmhp005443	435.09	303.07	434.085	C20H18O11	[M+H]+	Reynoutrin*	Flavonoids	Flavonoid	549-32-6	B	8097.2	5954.6	5336.2	5137.9	7293.8	4192.1	5266	3800.8	5977.6	7860.4	5207.1	6344.1	3657.5	4742.8	4872.4	6349	6341	4475.1	10060	7455.1	5247.7	5278.1	--	--
mws2186	435.09	303	434.085	C20H18O11	[M+H]+	Avicularin*	Flavonoids	Flavonols	572-30-5	B	7067.5	7534.7	6219.2	3965.3	5957.9	4761.6	6334.9	5539.5	4165.8	3595.5	4630.7	2627.6	4041.8	4694.7	2719.1	5301.9	4744.5	3557.8	9433.9	5719.6	5045	3900.4	--	--
Cmzn005251	433.11	271.06	434.121	C21H22O10	[M-H]-	6-O-Caffeoylarbutin	Phenolic acids	Phenolic acids	136172-60-6	A	18564	21600	20629	20701	22687	21431	42526	39634	38590	9	9	9	9	9	9	9	9	9	12473	19161	16000	14686	--	--
Lmhp008440	438.26	297.24	437.254	C20H40NO7P	[M+H]+	LysoPE 15:1*	Lipids	LPE	-	B	4577.6	4442.3	4691.4	5054.5	4343	6140.1	15001	16189	15745	6242.4	4599.2	6185.7	8010.5	11037	9639.2	18570	18514	18786	10789	11581	13019	9053.6	--	--
Lmhp008273	438.26	297.24	437.254	C20H40NO7P	[M+H]+	LysoPE 15:1(2n isomer)*	Lipids	LPE	-	B	847.8	548.52	668.6	1675.8	1272.5	1087.3	6067.5	7003.1	7363.5	603.62	857.72	947.18	922.92	466.2	1210.8	3208.1	3883.2	2971.6	1918.5	3140.5	1969.4	2371.8	--	--
Lmhp009187	440.28	299.26	439.27	C20H42NO7P	[M+H]+	LysoPE 15:0	Lipids	LPE	-	B	30144	33956	29467	22769	26005	31478	46050	38602	46021	57846	58953	75125	40662	42212	35193	34359	42133	45734	32764	44541	41343	41330	--	--
pme1014	445.3	341.3	444.303	C31H40O2	[M+H]+	Menaquinone (K2)	Others	Vitamin	11032-49-8	B	233820	222120	170710	191220	228640	225750	301340	281970	239750	223620	217520	234210	175460	177880	180130	264540	270440	250540	686170	1022500	1190300	1437000	C00828	ko00130,ko01100,ko01110
HJN004	447.09	301.03	448.101	C21H20O11	[M-H]-	Quercetin-O-rhamnoside	Flavonoids	Flavonoid	-	B	5428.4	6640.8	4645.1	3969.2	5793.8	2235	5100.4	4088.2	3625.3	5393.3	3106.2	5021.6	5198.8	26381	4537.7	5567.8	9047.7	4626.4	7768.9	8187.3	7877.5	8692.5	--	--
pmn001716	447.09	119.1	448.101	C21H20O11	[M-H]-	Carthamone	Others	Others	-	B	61126	61994	51362	30818	32978	35611	6777.9	9595.1	11268	202650	199000	214860	48061	52560	52780	23546	26583	20755	66385	63691	59913	63241	C08598	--
pmb0876	454.29	313.27	453.286	C21H44NO7P	[M+H]+	LysoPE 16:0	Lipids	LPE	53862-35-4	A	4062600	4133500	3842200	3965300	3558400	4134700	5160600	4702800	5161000	4092500	4226300	4544400	4058500	4185100	4034800	4948100	5155400	4761900	4360800	5117700	4961000	4672000	--	--
pmd0160	454.29	313.27	453.286	C21H44NO7P	[M+H]+	LysoPE 16:0(2n isomer)	Lipids	LPE	-	A	56348	43166	60022	42577	48506	44592	242740	248910	225770	46812	68295	91733	53455	49909	56748	294590	266950	273970	74006	78830	79066	97634	--	--
pmb0464	458.1	116.3	457.143	C16H27NO14	[M+H]+	Aspartic acid di-O-glucoside	Amino acids and derivatives	Amino acids and derivatives	-	B	2042700	2050700	2895800	4531800	2816900	3095400	5595300	8331100	6061700	1113600	1560300	1995200	1623100	1407700	1396600	4176000	4082600	5527900	3169500	4604700	4750500	5106000	--	--
Lmdp003286	465.1	303.06	464.095	C21H20O12	[M+H]+	Isohyperoside*	Flavonoids	Flavonols	35589-21-0	A	59727	49408	30902	42940	37130	41110	30244	34013	33388	75064	123360	94185	75995	102230	75239	23688	39607	26338	73646	65462	61385	44496	--	--
Xmyp005261	465.1	303.05	464.095	C21H20O12	[M+H]+	Quercetin-3-O-glucoside*	Flavonoids	Flavonoid	-	A	48953	47714	36804	40918	33726	40155	25797	34790	38222	131480	112340	132810	76510	92144	68826	36565	38825	31148	67009	56267	61898	52568	--	--
mws0061	463.09	300	464.095	C21H20O12	[M-H]-	Quercetin-3-O-Galactoside (Hyperoside)*	Flavonoids	Flavonols	482-36-0	A	16456	17003	9592.8	9261.8	8377.2	7305.3	6968.4	6577.2	7132.6	8627	7597	7190.3	56416	28368	7573.5	14819	15827	5542.2	10054	12760	11100	11760	C10073	--
mws0091	463.09	300.03	464.095	C21H20O12	[M-H]-	Quercetin-3-O-glucoside(Isoquercitrin)*	Flavonoids	Flavonols	482-35-9	A	13257	10234	6710.4	7603.6	7213.9	7400.3	7389	2792.5	5588.3	5178.1	5443.6	5331.3	31622	20473	6227.5	8994.1	13478	6435.4	10443	9844.4	12640	9276.3	C05623	ko00944,ko01100,ko01110
pmd0130	468.31	184.07	467.301	C22H46NO7P	[M+H]+	LysoPC 14:0(2n isomer)	Lipids	LPC	-	A	21316	24982	24015	21300	27058	21298	23561	25958	26318	42060	51316	52718	48973	52363	47407	62894	63833	60657	43317	45574	40588	39146	--	--
pmp000309	469.17	307.12	468.163	C22H28O11	[M+H]+	Prim-O-glucosylcimifugin	Others	Others	80681-45-4	B	485150	483100	480210	236890	248830	236190	73318	76726	83459	498160	397000	338840	103730	123100	111880	36518	34349	39038	276970	257460	275850	250870	--	--
pmb1912	474.17	327	473.166	C20H23N7O7	[M+H]+	10-Formyltetrahydrofuran	Alkaloids	Alkaloids	2800-34-2	B	48764	51561	41567	59889	74446	72280	267360	248410	239260	19104	17682	15483	9229.4	10391	10349	141630	140370	130960	104280	90717	92025	86096	C00234	ko00670,ko00970,ko01100,ko01200
pmn001523	473.04	169	474.043	C21H14O13	[M-H]-	1,3-Trigallic acid*	Phenolic acids	Phenolic acids	-	A	63012	63191	65127	62128	57553	58556	51448	59769	72083	56828	52115	61995	64776	63130	64934	67097	64431	73012	65513	56268	64279	66868	--	--
pmn001524	473.04	321	474.043	C21H14O13	[M-H]-	1,4-Trigallic acid*	Phenolic acids	Phenolic acids	-	A	9156.9	10464	14694	12757	11739	7112.6	7410.1	7040.3	10831	12846	8375.8	10826	10681	10711	9961.6	12777	14218	13081	8702.5	9271	9610.6	15166	--	--
Lmhp008801	476.28	335.26	475.27	C23H42NO7P	[M+H]+	LysoPE 18:3*	Lipids	LPE	-	B	81352	72795	64803	75553	103620	100310	146870	148610	141940	49912	37022	44610	59664	74047	69584	85982	83190	79727	83968	87308	91525	74503	--	--
Lmhp008589	476.28	335.26	475.27	C23H42NO7P	[M+H]+	LysoPE 18:3(2n isomer)*	Lipids	LPE	-	B	248810	271570	235660	236790	260960	247430	351470	347450	366990	101440	79229	119250	89254	108580	97618	113210	106510	109890	211800	229840	216130	224750	--	--
pmb0881	478.29	337.27	477.286	C23H44NO7P	[M+H]+	LysoPE 18:2*	Lipids	LPE	-	A	2209300	3597700	2156000	2498900	2485200	2142500	3200700	3341700	3614200	1955500	1935400	1913200	2313900	2202600	2298000	2823700	2874500	2690700	2251900	2650400	2569600	2700700	--	--
pmb0874	478.29	337.27	477.286	C23H44NO7P	[M+H]+	LysoPE 18:2(2n isomer)*	Lipids	LPE	-	A	12806000	13377000	12800000	10627000	11074000	10217000	10523000	10764000	10498000	7945600	7860300	9224200	8608400	8908200	9049900	8259400	8357400	7722700	10368000	11013000	11258000	10915000	--	--
Lmjp002906	479.12	317.07	478.111	C22H22O12	[M+H]+	Rhamnetin 3-O-Glucoside	Flavonoids	Flavonols	27875-34-9	A	4689.1	8086.2	4939.3	9635.7	9	9	14218	10966	9	128180	185850	194930	46986	51344	63431	27907	22318	12298	57554	53671	49914	47732	--	--
Lmyp004444	479.12	317.06	478.111	C22H22O12	[M+H]+	Tricin-4'-methyl ether-3'-O-glucoside	Flavonoids	Flavonols	-	B	9	9	6491.9	9	9	9	9	9	18320	215790	260710	349480	38282	44045	50314	19142	12825	9	64078	45188	47721	41436	--	--
pmn001525	477.14	169	478.148	C23H26O11	[M-H]-	3,5-Di-O-galloylshikimic acid	Phenolic acids	Phenolic acids	95753-52-9	B	6915.3	4798.8	5910.3	5466.2	4465.6	3427.8	2704.1	3979.3	3861.4	25495	27096	26026	8195.1	12854	8994.4	5311.2	5314.7	6218.4	9572.4	8119.6	11427	11531	--	--
pmb2260	480.31	184.07	479.301	C23H46NO7P	[M+H]+	LysoPC 15:1	Lipids	LPC	-	B	15540	17290	15735	19100	17906	13432	45792	49730	50481	23459	27033	38173	36744	39252	36973	71232	76439	81991	36980	40299	34171	37445	--	--
pmp001280	480.31	339.29	479.301	C23H46NO7P	[M+H]+	3-{[(2-Aminoethoxy)(hydroxy)phosphoryl]oxy}-2-hydroxypropyl-9,12-octadecenoate	Alkaloids	Alkaloids	-	A	270330	266500	275270	231540	232810	248090	328620	332930	276860	155320	104450	133800	161820	152970	173600	120120	122290	132830	224980	206860	212480	247060	--	--
mws0289	480.31	339.29	479.301	C23H46NO7P	[M+H]+	LysoPE 18:1*	Lipids	LPE	89576-29-4	A	268170	290160	256800	255910	250160	277090	295440	291350	326910	132250	140370	131590	159220	149480	166490	119190	105350	141310	218700	229350	231280	221760	--	--
pmb0856	480.31	339.29	479.301	C23H46NO7P	[M+H]+	LysoPE 18:1(2n isomer)*	Lipids	LPE	-	A	399440	437660	391240	235290	250210	242690	215430	237660	212800	124090	139840	147470	111750	139530	116100	87923	76399	78871	204600	221220	230000	228840	--	--
pmb0883	482.32	341.31	481.317	C23H48NO7P	[M+H]+	LysoPE 18:0	Lipids	LPE	69747-55-3	B	8480.7	8421.7	7084.2	9515.5	7531.4	11290	11745	14569	12438	9349.3	11496	11191	11280	8977.7	10706	11156	10831	9404.1	11024	11897	9677.2	12544	--	--
pmb2319	482.32	184.07	481.317	C23H48NO7P	[M+H]+	LysoPC 15:0	Lipids	LPC	-	A	38228	37036	41302	30263	30135	28156	41789	48880	38815	76946	92124	90925	51647	60228	60619	50487	44620	50070	58386	51180	54954	50592	--	--
pmb3066	481.14	319.2	482.142	C22H26O12	[M-H]-	5-O-p-Coumaroyl shikimic acid O-glucoside	Phenolic acids	Phenolic acids	-	B	1472.5	2323.9	2911.5	4328.6	4878.1	4579.9	3753.6	3879.5	1355.4	20370	13649	18531	7879.7	6209	7259.7	10791	11988	8971.5	5641.6	4981.5	5935.6	7783.4	--	--
Lmmn000214	487.17	341.11	488.174	C18H32O15	[M-H]-	Solatriose	Others	Saccharides and Alcohols	528-40-5	B	95810	116810	118310	109340	138220	163320	2089700	1487400	2735300	284170	355710	364510	211820	191360	223550	1246300	1270600	1989900	298420	314020	276600	291060	--	--
pmn001712	549.22	489.2	490.177	C22H34O12	[M+CH3COOH-H]-	3-Hydroxy-4-isopropylbenzylalcohol 3-glucoside-glucoside	Phenolic acids	Phenolic acids	-	B	27321	30633	25684	18606	18013	23811	19065	14646	12930	93587	95898	82554	29787	29733	28898	11124	11009	11239	33651	35153	33586	36802	--	--
pmb0790	494.19	332.5	493.18	C20H31NO13	[M+H]+	Pyridoxine di-O-glucoside	Others	Vitamin	-	B	3513.9	4132.5	3582.9	7919.7	4238.2	7791.8	16010	16240	17038	8262	8764.1	8679.7	5746.7	4761.4	4051.6	29339	24997	24196	12493	8089.7	10151	11514	--	--
pmp001270	494.32	184.07	493.317	C24H48NO7P	[M+H]+	LysoPC 16:1*	Lipids	LPC	-	B	18109	9496.1	20052	13837	14338	7725.7	9221.2	8080.5	8436.1	5699.6	6399.2	2742.9	5946.4	3866.8	12072	9	9	9	4786.6	6439.4	7999.6	5827.9	--	--
Lmhp008833	494.32	184.07	493.317	C24H48NO7P	[M+H]+	LysoPC 16:1(2n isomer)*	Lipids	LPC	-	B	25549	31981	33780	20296	26330	14745	18568	12144	14584	10475	17890	12754	10682	11048	10675	3647.6	5016.8	7079.6	22248	20138	14349	21228	--	--
pmd0132	496.34	184.07	495.332	C24H50NO7P	[M+H]+	LysoPC 16:0(2n isomer)*	Lipids	LPC	-	A	37358	37159	23401	21577	34585	38882	127790	97683	120970	54057	50274	65323	45656	43674	55238	183140	180720	175210	69093	67424	62114	51482	--	--
pmb0855	496.34	184.07	495.332	C24H50NO7P	[M+H]+	LysoPC 16:0*	Lipids	LPC	17364-16-8	A	3589200	3746600	3816200	3668000	3431000	3616700	4646900	4914900	4904100	4729800	5295400	5382900	5305100	5342600	5544500	5887400	5514100	5470100	4850800	5144300	5024800	4887700	--	--
pme2125	503.44	179	504.169	C18H32O16	[M-H]-	Raffinose*	Others	Saccharides and Alcohols	-	A	169800	143210	247560	267690	245080	419760	548650	769730	424590	146170	188450	215460	137400	87142	89111	644840	458790	375030	257050	324250	238130	314920	C00492	ko00052,ko01100,ko02010
pme0500	503.16	323	504.169	C18H32O16	[M-H]-	D-(+)-Melezitose	Others	Saccharides and Alcohols	597-12-6	B	65194	63549	58237	58835	93038	186310	431360	541720	348910	29080	57460	61590	45566	38147	52676	432160	354890	369720	150250	228470	96715	145210	C08243	--
mws1589	503.16	179	504.169	C18H32O16	[M-H]-	Panose*	Others	Saccharides and Alcohols	33401-87-5	A	96962	100630	133700	132020	169620	189420	165820	235140	205000	230970	370680	302020	104110	98903	93351	180930	195060	130040	135100	109590	76444	157550	C00713	--
pmp001141	506.2	145	505.195	C25H31NO10	[M+H]+	Cimicifugamide	Alkaloids	Phenolamine	-	B	54328	58580	47599	16494	16922	17523	7167.6	8782.6	4879.2	43821	41831	52012	13971	8178.1	13179	9	9	4181.6	24806	29968	26545	28704	--	--
Lmhp010514	506.32	365.31	505.317	C25H48NO7P	[M+H]+	LysoPE 20:2(2n isomer)*	Lipids	LPE	-	B	1910.3	4220.8	3827.8	6975.6	4218.2	3966.3	4162.5	6540.9	5665	1273.7	1022.1	919.18	1512.4	1796.4	1840.8	3812.1	5679.4	3602.1	4938.8	3337.9	2920.8	3140.8	--	--
Lmhp010757	506.32	365.31	505.317	C25H48NO7P	[M+H]+	LysoPE 20:2*	Lipids	LPE	-	B	7182.7	9205.9	8502	13230	16751	17677	14978	15658	15386	4313.2	4209.4	3652.4	6869.8	6667.5	6262.1	15285	17111	16000	8321.6	11974	12894	13395	--	--
Lmhp008718	506.32	184.07	505.317	C25H48NO7P	[M+H]+	LysoPC 17:2	Lipids	LPC	-	B	7183.9	8447.5	7495.7	6193.8	5241	5930.6	18221	15395	15553	5588.8	6559.2	4939.1	3475	4667.8	2964.3	9395.6	8571.8	7905.7	9404.2	13161	9581	9150.7	--	--
pmn001564	505.17	59	506.179	C25H30O11	[M-H]-	Shomaside E	Phenolic acids	Phenolic acids	-	B	11026	8134.4	6318.2	2135.1	3441.6	1322.4	9217.2	6711.6	6979.3	16379	17744	19695	29186	32232	31834	53469	52106	56241	19313	21299	24945	24491	--	--
Hmcp001636	509.13	347.07	508.121	C23H24O13	[M+H]+	Limocitrin-7-O-glucoside	Flavonoids	Flavonoid	-	B	9	9	9	9	9	9	9	9	9	454000	309120	302190	148350	179140	188150	52858	48734	50708	121150	105650	116910	115050	--	--
Lmhp010334	517.34	263.24	516.33	C27H48O9	[M+H]+	2-Linoleoylglycerol-glucoside	Lipids	Glycerol ester	-	B	3370.3	4614.7	6125.6	3999.5	4293.6	4378.9	3004.1	3998.3	3631.7	3755.3	2196.7	5464.3	1182.3	1093.6	1119.2	1864.7	1974.1	882.17	3243.7	3808.5	3506.3	1939.8	--	--
pmb0865	518.32	184.07	517.317	C26H48NO7P	[M+H]+	LysoPC 18:3(2n isomer)	Lipids	LPC	-	A	457710	459390	446880	498870	541010	526550	876360	852500	888640	211080	197200	206300	185960	205170	207830	218620	209940	186780	454430	501730	456640	369920	--	--
pmb0854	518.32	184.07	517.317	C26H48NO7P	[M+H]+	LysoPC 18:3	Lipids	LPC	-	A	232860	234500	185100	262730	283860	294350	411820	402520	433560	177400	137750	162640	164930	200260	205500	227990	207170	181580	251550	279690	204890	236190	--	--
Lmmn007259	517.19	489.19	518.194	C30H30O8	[M-H]-	Gossypol	Others	Others	303-45-7	B	6585.2	8103	7187.1	6402.2	6687.6	7264.8	7217	6740.8	6936.9	6537.9	7276.2	6949.6	5756.6	6737.1	6633.2	8246.7	7616.5	7260.4	6338.9	6779.9	7183	6609.4	C07667	ko00909,ko01110
pmp001251	520.34	184.07	519.332	C26H50NO7P	[M+H]+	LysoPC 18:2(isomer)*	Lipids	LPC	-	A	22765000	23456000	21680000	18338000	17867000	17542000	19064000	19899000	20227000	12317000	12353000	13171000	12409000	12636000	12191000	14115000	13247000	12788000	17982000	18218000	17284000	17698000	--	--
pmp001273	520.34	184.07	519.332	C26H50NO7P	[M+H]+	LysoPC 18:2*	Lipids	LPC	-	A	7726200	8304000	8269800	8905400	7627300	7785700	12088000	12267000	13080000	8341100	8192700	8081800	8842000	9209900	8841200	12110000	11680000	10847000	9944000	10512000	10150000	9699100	--	--
pmn001378	519.19	357.14	520.194	C26H32O11	[M-H]-	Terpineol mono-glucoside	Lignans and Coumarins	Lignans	-	A	43947	56960	54499	60365	70014	77309	37657	35091	39709	8600.2	6083.6	9682.5	12486	11345	10575	13814	9548.2	15719	42877	45852	45191	45713	--	--
pmp001281	522.36	184.07	521.348	C26H52NO7P	[M+H]+	LysoPC 18:1	Lipids	LPC	-	A	535700	466360	534690	401910	496110	408660	673080	656740	588660	316630	395480	325460	488800	496050	444770	318400	397090	371180	539670	556770	431910	532290	--	--
Lmhp010190	522.36	184.07	521.348	C26H52NO7P	[M+H]+	LysoPC 18:1(2n isomer)	Lipids	LPC	-	A	909170	953260	997460	799410	702470	705550	729780	779480	703200	362110	346020	431520	336130	362130	372230	272360	260830	228200	641480	610260	649630	596710	--	--
pmb3041	521.09	329.2	522.101	C23H22O14	[M-H]-	Tricin-O-saccharic acid	Flavonoids	Flavonoid	-	B	134730	118700	123890	301560	214910	279380	112910	139650	138710	30290	28093	23952	10932	13024	13069	47574	41698	46235	101520	72791	102910	111570	--	--
pmn001710	521.13	359.08	522.137	C24H26O13	[M-H]-	Rosmarinyl Glucoside	Phenolic acids	Phenolic acids	-	B	45630	52924	45474	42724	32842	38901	41744	39228	43835	14085	16011	16988	10453	12301	11508	20326	22741	11890	29580	22945	38967	40028	--	--
mws0126	524.37	184.07	523.364	C26H54NO7P	[M+H]+	LysoPC 18:0	Lipids	LPC	19420-57-6	A	37233	36396	43639	46548	40090	44132	51590	59747	59104	44069	56094	58887	55809	55864	54183	51619	50319	45468	62097	57316	47791	42227	--	--
Lmhp007840	534.36	184.07	533.348	C27H52NO7P	[M+H]+	LysoPC 19:2	Lipids	LPC	-	B	8296.7	7298.5	9342.8	6084.2	5637.1	4843.3	8441.2	10178	7270.8	1493.2	2018.3	2150.4	1062.2	1039.3	951.74	1817.3	1691.2	2600.7	6091.4	5465.1	5037.4	4060.4	--	--
Lmhp007598	534.36	184.07	533.348	C27H52NO7P	[M+H]+	LysoPC 19:2(2n isomer)	Lipids	LPC	-	B	17159	15208	17511	12852	9042.9	11116	13705	14421	13722	3140.8	3095.8	2656	1124.8	1499.3	1159	2484.5	3184.2	2550	9083.7	8857.5	10400	9468.3	--	--
Lmtp002942	535.14	499.12	534.137	C25H26O13	[M+H]+	Apigenin-6,8-C-diarabinoside*	Flavonoids	Flavonoid carbonoside	-	A	307870	305950	376840	303550	341760	344820	238000	275750	214970	91096	151150	203140	121920	101830	103370	120580	115430	114610	243830	289170	259500	257990	--	--
pmp001110	535.14	517.13	534.137	C25H26O13	[M+H]+	Apigenin-6-C-xyloside-8-C-β-Darabinoside*	Flavonoids	Flavonoid carbonoside	-	A	1983900	2217300	2405100	1593400	2019800	1886000	1403600	1869900	1332200	193100	269320	335990	270500	238900	178750	247980	202130	227230	1299400	1208300	1398800	1369700	--	--
Lmtp002822	535.14	499.12	534.137	C25H26O13	[M+H]+	Apigenin-6-C-arabinosyl-8-C-xyloside*	Flavonoids	Flavonoid carbonoside	-	A	5869900	6139500	6944700	4780400	5701900	5101000	4207200	5328800	3747800	572430	825570	925300	701430	655660	562850	614440	620770	632940	4260000	4007900	3889900	4089300	--	--
Lmdn001925	537.2	375.15	538.205	C26H34O12	[M-H]-	Olivil-4'-O-glucoside	Lignans and Coumarins	Lignans	76880-93-8	B	18157	21611	20990	30875	24024	22540	13555	10431	11671	11643	7249.3	5202.4	5694.2	6407	5462	11933	12273	9386.6	10273	17071	13937	12415	--	--
pmp001282	544.34	485.27	543.333	C28H50NO7P	[M+H]+	Propyl 2-(trimethylammonio)ethyl phosphate	Others	Others	-	A	61099	51493	48180	44386	54967	41568	61286	59606	55653	28287	39465	34597	36772	35289	38777	31538	32241	26117	52691	47951	43096	32016	--	--
pmd0147	548.37	184.07	547.364	C28H54NO7P	[M+H]+	LysoPC 20:2	Lipids	LPC	-	B	43548	43349	49466	59161	65002	57551	76616	66765	73547	29714	31160	37346	48339	55001	48761	124720	112020	119550	56002	70582	61957	71723	--	--
Hmln002355	549.2	387.15	550.204	C27H34O12	[M-H]-	5'-Methoxymatairesinoside	Lignans and Coumarins	Lignans	1691201-82-7	B	48092	44288	47654	25800	27892	28481	40838	42023	41415	11684	11747	12880	7937.5	9660.1	7817.2	16603	25653	20975	24474	32133	24845	29351	--	--
mws1292	565.16	409.09	564.123	C26H28O14	[M+H]+	Isoschaftoside*	Flavonoids	Flavonoid carbonoside	52012-29-0	A	110040	117800	124020	127690	114550	119010	94701	81510	73264	1357400	1578000	1981700	1660900	1681400	1963600	557200	640380	562300	818260	844260	790600	907550	--	--
pmp000411	565.16	433.1	564.148	C26H28O14	[M+H]+	Genistein-8-C-apiosyl(1→6)glucoside	Flavonoids	Flavonoid carbonoside	-	A	29992	33696	32355	29032	35766	29404	18304	22165	21519	559320	491560	644020	568570	644860	718100	180860	217260	168690	264440	273290	269130	303390	--	--
Lmtp002642	565.16	457.11	564.148	C26H28O14	[M+H]+	"Apigenin-8-C-(2""-glucosyl)-arabinoside*"	Flavonoids	Flavonoid carbonoside	-	A	35276	38497	44178	47638	46943	41700	25190	28645	27249	817660	777250	920600	667430	776770	1006400	173870	189440	177220	363460	357910	402430	335620	--	--
Lmtp002474	565.16	427.1	564.148	C26H28O14	[M+H]+	"Apigenin-6-C-(2""-glucosyl)-arabinoside*"	Flavonoids	Flavonoid carbonoside	-	A	268200	262740	282230	257210	259810	285160	177170	190720	163330	3078200	2929200	3709500	2955200	3456100	3823800	1104900	1177900	1101000	1663700	1704800	1637100	1650200	--	--
pmb2922	565.05	323.1	566.055	C15H24N2O17P2	[M-H]-	Uridine 5'-diphospho-D-glucose	Nucleotides and derivatives	Nucleotides and derivatives	133-89-1	B	764000	657040	756790	949620	965170	929640	1000200	1114500	1298100	596960	493520	399930	695310	692540	678200	687560	773790	730580	800720	831390	719300	820670	C00029	ko00040,ko00052,ko00053,ko00240,ko00500,ko00520,ko00561,ko00908,ko01100,ko01110
mws0047	579.17	271.07	578.164	C27H30O14	[M+H]+	Rhoifolin*	Flavonoids	Flavonoid	17306-46-6	B	121800	123520	139510	55500	83264	70976	72547	155670	62849	156260	107390	107280	62134	69002	57447	22091	44258	17876	118560	122620	127460	112290	C12627	ko00944
pme0368	579.17	271.01	578.164	C27H30O14	[M+H]+	Apigenin-7-O-rutinoside(Isorhoifolin)*	Flavonoids	Flavonoid	552-57-8	B	45531	53824	68953	21538	25762	24096	17984	32183	16236	144030	87982	99712	47727	61640	47127	19419	36970	14553	71426	67284	74902	67153	--	--
Rfmb26203	579.21	417.16	580.216	C28H36O13	[M-H]-	Syringaresinol-Glucoside	Lignans and Coumarins	Lignans	-	A	54227	62186	71626	38948	44578	44480	18992	14364	14402	385070	302970	274480	80060	85523	66860	41323	41837	37641	123490	137480	115440	107820	--	--
Rfmb056	591.21	387.14	592.216	C29H36O13	[M-H]-	Medioresinol-acetylglucoside	Lignans and Coumarins	Lignans	-	B	3353.5	5048.7	3277.2	4025.8	4648.6	3590.1	2671.4	1810.9	9	4537.9	4051.1	2876.3	6835.4	13013	8286.4	7674.3	9519.2	8013.6	6785.3	6976.2	5542	3594.4	--	--
mws1073	595.17	457.2	594.158	C27H30O15	[M+H]+	Apigenin-6,8-C-diglucoside	Flavonoids	Flavonoid	23666-13-9	A	100420	101530	100710	103520	101490	114320	64787	62658	53484	8266100	7783100	9024500	6699800	7343600	7940400	2314500	2763500	2525500	3582700	3392400	3669800	3659400	C10195	--
pmp001106	595.17	577.16	594.158	C27H30O15	[M+H]+	Vitexin-2-O-glucoside	Flavonoids	Flavonoid carbonoside	-	A	21332	19037	17894	16011	19364	24693	15665	16470	17589	1675000	1582600	1875000	1342000	1569700	1729100	518080	563760	489340	709490	690790	704630	723780	--	--
Lmqn000780	606.08	384.98	607.082	C17H27N3O17P2	[M-H]-	UDP-N-acetylglucosamine	Alkaloids	Alkaloids	528-04-1	B	24096	16923	22381	51133	44106	58775	49566	44506	50418	11308	19391	15361	15207	18352	19052	17998	13659	13573	19187	24782	20429	23739	--	--
mws1661	609.18	301	608.174	C28H32O15	[M+H]+	Diosmin	Flavonoids	Flavonoid	520-27-4	B	42648	44998	49662	20218	28367	27647	20187	23494	19460	143610	110570	142210	152680	227420	185720	42263	44435	38343	97599	78227	81118	89754	C10039	--
pmn001583	609.15	300	610.153	C27H30O16	[M-H]-	Quercetin-3-O-robinobioside*	Flavonoids	Flavonols	52525-35-6	A	9	9	29882	1997.4	9	9	9	9	2215.6	238860	207680	197650	48906	96433	50243	12305	18330	20131	69229	66298	62108	81749	--	--
mws0059	609.15	301	610.153	C27H30O16	[M-H]-	Quercetin-3-O-rutinoside (Rutin)*	Flavonoids	Flavonols	153-18-4	A	9	9	23694	1383	9	1190.7	9	9	9	175660	186160	169250	37082	78097	32795	8091.5	9601.8	12877	53065	50183	49949	48258	C05625	ko00944,ko01100,ko01110
mws0036	609.18	301.09	610.19	C28H34O15	[M-H]-	Hesperetin-7-O-rutinoside (Hesperidin)*	Flavonoids	Dihydroflavone	520-26-3	A	27127	11993	57118	27364	25623	11535	13296	7205.2	10430	53951	15911	68104	23238	724390	9948.7	33659	30978	7042.9	86392	55154	70121	68328	C09755	--
pme0001	609.18	301	610.19	C28H34O15	[M-H]-	Hesperetin-7-O-neohesperidoside(Neohesperidin)*	Flavonoids	Dihydroflavone	13241-33-3	A	28622	10686	67615	27650	22572	14605	9566.6	9415.3	8640.8	56953	18083	72930	27095	766410	16138	45079	38944	7794.2	94157	68173	68044	66044	C09806	ko00941
HJN052	623.16	315.05	624.168	C28H32O16	[M-H]-	Narcissin*	Flavonoids	Flavonoid	-	B	3272.9	5715.5	4248.7	1302.8	1963.2	2453.2	489.18	327.29	824.33	468000	428910	484250	128530	132300	123250	23867	25985	26498	115870	116400	112070	113670	--	--
HJN051	623.16	315.05	624.168	C28H32O16	[M-H]-	Tamarixetin 3-O-rutinoside*	Flavonoids	Flavonoid	-	B	3508	9	9	9	1597.8	1593.7	636.65	798.09	636.67	433180	388940	421420	125580	136860	115230	20100	24080	22034	114240	121580	117360	116040	--	--
HJAP062	625.18	317.08	624.168	C28H32O16	[M+H]+	Isorhamnetin-3-O-(6''-p-coumaroylglucoside)*	Flavonoids	Flavonoid	-	B	22390	22764	22986	10332	13759	11589	6807	4863.1	5022.3	2931100	2757400	2776700	829520	900520	759500	160590	168550	163030	892500	837870	824790	781390	--	--
pmp000127	625.18	607.2	624.169	C28H32O16	[M+H]+	Chrysoeriol-6,8-di-C-glucoside	Flavonoids	Flavonoid carbonoside	-	B	9	9	9	9	9	9	9	9	9	139200	132120	162900	310010	375880	402340	68671	73481	61732	101540	93889	109760	105240	--	--
Lmmp002463	625.18	317.07	624.169	C28H32O16	[M+H]+	Sexangularetin 3-glucoside-7-rhamnoside*	Flavonoids	Flavonols	-	A	22518	20901	27538	14271	7593	12155	5457.3	4386.9	3055.6	3141900	2807500	2686700	867900	967200	752330	150820	159080	163470	887370	817620	832180	800600	--	--
Lmhp003217	625.17	317.06	624.169	C28H32O16	[M+H]+	2'-Hydoxy,5-methoxyGenistein-O-rhamnosyl-glucoside*	Flavonoids	Isoflavones	-	A	19176	17911	25058	9501.4	8448.4	11703	3790.1	3531.5	6678.9	2846700	2620300	2774800	855270	912610	795460	142260	161750	160230	838920	789290	808900	784030	--	--
pmp001254	625.25	488.17	624.247	C36H36N2O8	[M+H]+	Grossamide	Alkaloids	Alkaloids	80510-06-1	A	24683	24736	109130	246260	393750	328340	9	955.7	1338.5	173770	146200	216350	652320	664940	468240	2921.1	7384.6	5698.8	228120	218810	222550	232310	--	--
pmp001253	625.25	488.17	624.247	C36H36N2O8	[M+H]+	Cannabisin F	Alkaloids	Phenolamine	163136-19-4	B	9843.1	12628	42088	11059	20333	18472	9	210.12	656.8	39949	40898	37406	47132	47272	31634	451.88	775.03	833.55	27653	27878	28421	24433	C17910	--
pmn001528	625.05	169	626.054	C28H18O17	[M-H]-	"Tetragallic Acid(3""-O-galloyl-4""-O-galloyl-4-O-galloyl-galloyl acid)"	Phenolic acids	Phenolic acids	-	B	8451.5	10711	9698.2	13882	10647	13157	6861.9	15020	15058	9250	11806	16158	14779	6124.7	8253	7814.6	8431.9	13904	10496	8195.9	7278.5	14279	--	--
pmb2653	649.1	145	650.227	C24H42O20	[M-H]-	D(+)-Melezitose O-rhamnoside	Others	Saccharides and Alcohols	-	B	53295	56955	62437	155570	159620	150680	1364100	1252200	1139300	307860	315610	340430	394020	264190	294850	1397800	1313400	1180000	245060	302460	292240	328740	--	--
pmp001190	655.27	518.2	654.258	C37H38N2O9	[M+H]+	(5-8)-Hydroxy-1-(hydroxylmethoxyphenyl)-N2,N3-bis(4-hydroxyphenethyl)-(5-8)-dimethoxy-1,2-dihydronaphthalene-2,3-dicarboxamide	Alkaloids	Alkaloids	-	A	2545.5	2888.2	4455.1	3309.5	3372.5	2292.4	9	9	9	27562	26290	26175	27515	33118	24103	9	9	9	11914	12651	12620	9967.8	--	--
pmn001588	665.21	323.1	666.222	C24H42O21	[M-H]-	Nystose	Others	Saccharides and Alcohols	13133-07-8	A	186740	191400	155420	304800	261470	202270	383840	524080	359220	27700	67340	31611	42857	23983	36106	450150	518800	622470	257760	193880	306290	260660	--	--
mws1593	665.21	161	666.222	C24H42O21	[M-H]-	Maltotetraose	Others	Saccharides and Alcohols	34612-38-9	A	28595	39688	28630	48348	45451	66357	66949	75571	36647	25576	43705	53773	20603	17796	9	9	34283	23973	34182	51797	34712	32539	C02052	--
pmp001275	672.42	331.29	671.409	C31H61O14N	[M+H]+	3-Hydroxypropyl palmitate glc-glucosamine	Alkaloids	Alkaloids	-	A	6742.9	5603.7	9386.7	6457.4	7663.8	7570.6	8370.8	8209.2	13644	6874.9	9248.4	13260	6751.7	7440.6	8181.6	3172	5165.6	5823.5	10622	6872.6	8131.8	8077	--	--
Hmln001931	681.24	357.13	682.247	C32H42O16	[M-H]-	Matairesinol 4,4'-di-O-glucoside*	Lignans and Coumarins	Lignans	-	A	36974	41926	37275	40719	44107	41822	18837	19751	20920	9	9	9	9	9	9	9	9	9	15813	16715	15479	22343	--	--
pmn001370	681.24	519.19	682.247	C32H42O16	[M-H]-	Pinoresinol diglucoside*	Lignans and Coumarins	Lignans	63902-38-5	A	46490	41870	42563	66005	61351	69556	34839	33168	33630	29454	24795	35400	26103	20321	21387	12407	12468	13496	44664	35878	30867	42152	--	--
pmn001368	699.25	537.2	700.258	C32H44O17	[M-H]-	Olivil Diglucoside	Lignans and Coumarins	Lignans	-	B	14089	13160	17076	5916.6	4661.3	5503.9	2199.3	2194.9	9	14207	17897	18608	8725.8	7838.6	7413.5	5965.4	4902.6	3416.3	7116.5	10519	12991	6229.3	--	--
pmn001372	711.25	549.2	712.258	C33H44O17	[M-H]-	Mesolipin diglucoside	Lignans and Coumarins	Lignans	-	B	16760	10875	12035	13413	10828	9385.2	10715	9314.7	8715.9	14955	10605	11427	5328.3	7210.1	6172.9	9	1694.8	2842.1	7896.8	11752	10867	10358	--	--
Zmlp003063	741.23	433.12	740.209	C33H40O19	[M+H]+	Luteolin-O-rutinoside-O-rhamnoside*	Flavonoids	Flavonoid	-	B	6749.1	6737	7463.9	2569.7	1711.9	1394	1606.1	528.59	429.15	37606	26872	28060	4449.6	5783.7	6210.7	2571.4	3063.8	2026.7	12626	9094.9	8138	7194.9	--	--
mws1035	741.22	433	740.216	C33H40O19	[M+H]+	Kaempferol-3-O-robinoside-7-O-rhamnoside (Robinin)*	Flavonoids	Flavonols	301-19-9	B	5870.9	5710.6	6270.3	1493.5	2666.4	1600.9	9	1890.9	9	38342	24174	19839	5539.2	5759.8	5549.4	2559.4	9	9	9606.5	9472.2	8321.5	6109.6	C10178	--
Hmdp004121	753.4	429.3	752.392	C39H60O14	[M+H]+	(25S)-Kingianoside A	Steroids	Steroidal saponins	1173921-56-6	A	24263	32921	24070	8257.8	9814.2	9477.9	14338	14248	14552	9	9	9	9	9	9	9	9	9	10246	10064	11440	11022	--	--
Zmmp003478	771.21	317.07	771.213	C37H39O18+	[M]+	Petunidin-3-p-coumaroylrhamnoside-5-glucoside	Flavonoids	Anthocyanins	-	B	7001.7	11463	12150	3684.1	3398.8	2423.5	2235.1	2929.6	1655.3	590690	473520	493580	151570	171420	182080	36487	41326	40638	167640	147530	136120	137080	--	--
