# Supplementary material for: Metabolomic Diversity in Polygonatum kingianum Across Varieties and Growth Years
Source: Molecules. 2024 Nov 1;29(21):5180. doi: 10.3390/molecules29215180 (PMC11547710; doi:10.3390/molecules29215180)
Supplement: Supplementary file 1 [file molecules-29-05180-s001.zip › Table S2.xlsx]

## Sheet: Sheet1
Supplementary Table S2. OPLS-DA model validation values of PWR and PRR in different growth years.
Comparison group	R2X	R2Y	Q2	0/200
PW-1 VS. PR-1	0.808	1	0.976	P<0.005
PW-2 VS. PR-2	0.807	1	0.989	P<0.005
PW-3 VS. PR-3	0.779	1	0.988	P<0.005
PW-1 VS. PW-2 VS. PW-3	0.752	0.999	0.986	P<0.005
PR-1 VS. PR-2 VS. PR-3	0.773	0.999	0.985	P<0.005
