# Supplementary material for: Metabolomic Diversity in Polygonatum kingianum Across Varieties and Growth Years
Source: Molecules. 2024 Nov 1;29(21):5180. doi: 10.3390/molecules29215180 (PMC11547710; doi:10.3390/molecules29215180)
Supplement: Supplementary file 1 [file molecules-29-05180-s001.zip › Table S3.xlsx]

## Sheet: Sheet1
Table S3 Shared differential metabolites in 1~3 year-old PWR (PW-1 VS. PW-2 VS. PW-3).
Compounds	Class	Relative ionic strength
		PR-1	PR-2	PR-3
L-PyroglutamicAcid	Amino acids and derivatives	2280000	460000	1000000
2-Methylsuccinic acid*	Alkaloids	72600	182000	1070000
Dimethylmalonic acid*	Alkaloids	5370	13400	75000
Trigonelline	Alkaloids	927000	368000	6030000
2-Hydroxycinnamic acid	Alkaloids	9320	32800	84800
p-Coumaric acid	Phenolic acids	3170	8990	23200
Fraxetin	Lignans and Coumarins	133000	35600	16700
D-Pantothenic Acid	Others	527000	195000	2260000
5-Hydroxy-L-tryptophan	Amino acids and derivatives	9	13700	33100
Abscisic acid	Alkaloids	3880	13300	35600
Feruloylputrescine	Alkaloids	970000	224000	13500
9-(Arabinofuranosyl)hypoxanthine	Nucleotides and derivatives	78200	165000	22300
p-Coumaroyltyramine	Alkaloids	672000	2990000	13300
Glucarate O-Phosphoric acid	Others	5100000	9	1540000
D-Sedoheptuiose 7-phosphate	Others	4910000	9	1620000
Sinapoylputrescine	Alkaloids	299000	47100	9
Isosalicylic acid O-glycoside*	Phenolic acids	1400000	219000	38200
Glucosyloxybenzoic acid*	Phenolic acids	665000	106000	18500
Salicylic acid O-glycoside*	Phenolic acids	1260000	222000	48300
L-Glutamine O-glycoside	Amino acids and derivatives	149000	62900	30300
Feruloyltyramine*	Alkaloids	2040000	6400000	101000
2,5-Dihydroxy benzoic acid O-glucoside*	Phenolic acids	1160000	100000	9
Protocatechuic acid-4-glucoside*	Phenolic acids	1430000	123000	9
N-[(-)-Jasmonoyl]-(L)-Isoleucine (JA-L-Ile)	Alkaloids	680	1810	268
1-O-[(E)-p-Cumaroyl]-glucose	Phenolic acids	556000	275000	43100
3,4,5-Trimethoxyphenyl-Glucoside	Phenolic acids	719000	173000	12400
Pyridoxine-5'-O-glucoside	Others	229000	97900	648000
2'-Deoxyinosine-5'-monophosphate	Nucleotides and derivatives	432000	94000	1070000
4-Pyridoxic acid-O-glucoside	Others	66200	14700	4020
5-O-Feruloyl-L-arabinose	Others	362000	161000	27000
Sweroside	Terpenoids	201000	35700	9670
Rosmarinic acid	Phenolic acids	49900	8560	9
Glucosyringic Acid	Phenolic acids	6100000	2300000	346000
Sinapic acid-glycoside	Phenolic acids	89800	21100	6890
Puqiedinone*	Alkaloids	35300	74800	10500
Carthamone	Others	206000	51100	23600
Prim-O-glucosylcimifugin	Others	411000	113000	36600
Rhamnetin 3-O-Glucoside	Flavonoids	170000	53900	20800
3-Hydroxy-4-isopropylbenzylalcohol 3-glucoside-glucoside	Phenolic acids	90700	29500	11100
Limocitrin-7-O-glucoside	Flavonoids	355000	172000	50800
Quercetin-3-O-robinobioside*	Flavonoids	215000	65200	16900
Quercetin-3-O-rutinoside (Rutin)*	Flavonoids	177000	49300	10200
Narcissin*	Flavonoids	460000	128000	25500
Tamarixetin 3-O-rutinoside*	Flavonoids	415000	126000	22100
Isorhamnetin-3-O-(6''-p-coumaroylglucoside)*	Flavonoids	2820000	830000	164000
Chrysoeriol-6,8-di-C-glucoside	Flavonoids	145000	363000	68000
Sexangularetin 3-glucoside-7-rhamnoside*	Flavonoids	2880000	862000	158000
2'-Hydoxy,5-methoxyGenistein-O-rhamnosyl-glucoside*	Flavonoids	2750000	854000	155000
Grossamide	Alkaloids	179000	595000	5330
Luteolin-O-rutinoside-O-rhamnoside*	Flavonoids	30800	5480	2550
Petunidin-3-p-coumaroylrhamnoside-5-glucoside	Flavonoids	519000	168000	39500
