# Supplementary material for: Metabolomic Diversity in Polygonatum kingianum Across Varieties and Growth Years
Source: Molecules. 2024 Nov 1;29(21):5180. doi: 10.3390/molecules29215180 (PMC11547710; doi:10.3390/molecules29215180)
Supplement: Supplementary file 1 [file molecules-29-05180-s001.zip › Table S4.xlsx]

## Sheet: Sheet1
Table S4 Shared differential metabolites in 1~3 year-old PRR ( PR-1 VS. PR-2 VS. PR-3 ).
Compounds	Class	Relative ionic strength
		PW-1	PW-2	PW-3
Putrescine	Alkaloids	285000	137000	43700
Betaine	Alkaloids	274000	24700	61400
D-(-)-Threose	Others	56200	25700	10100
L-Tyramine	Amino acids and derivatives	1580000	536000	178000
Phenylethanolamine	Others	597000	188000	74200
O-Phosphorylethanolamine	Others	9660	30100	81900
2-Hydroxycinnamic acid	Alkaloids	10600	237000	37100
p-Hydroxycinnamic acid	Phenolic acids	9	22000	5550
L-Ascorbic acid	Others	52000	127000	432000
Serotonin	Alkaloids	84100	25800	10800
D-Glucose	Others	482000	1080000	2510000
Gluconic acid	Others	73200	287000	574000
p-Coumaroyltyramine	Alkaloids	223000	3790000	9
5-Aminoimidazole ribonucleotide	Nucleotides and derivatives	49200	161000	594000
Trans-N-feruloyl-tyramine*	Others	10900	147000	9
Feruloyltyramine*	Alkaloids	284000	3510000	5100
Nicotine-Hex	Alkaloids	13200	28100	4920
3,4,5-Trimethoxyphenyl-Glucoside	Phenolic acids	496000	92300	44900
2'-Deoxyinosine-5'-monophosphate	Nucleotides and derivatives	9	591000	1420000
1-α-Linolenoyl-glycerol*	Lipids	3080	6780	14900
Syringin	Phenolic acids	99000	31700	12300
2,3,5,4'-Tetrahydroxystilbene-2-O-D-glucoside	Others	129000	42700	12000
Prim-O-glucosylcimifugin	Others	483000	241000	75000
Cimicifugamide	Alkaloids	53500	17000	7980
Narcissin*	Flavonoids	4410	1910	408
Sexangularetin 3-glucoside-7-rhamnoside*	Flavonoids	23700	11300	4920
2'-Hydoxy,5-methoxyGenistein-O-rhamnosyl-glucoside*	Flavonoids	20700	9880	3660
D(+)-Melezitose O-rhamnoside	Others	57600	155000	1310000
